# Supplementary material for: Herpes simplex virus 1 protein pUL21 alters ceramide metabolism by activating the interorganelle transport protein CERT
Source: J Biol Chem. 2022 Oct 13;298(11):102589. doi: 10.1016/j.jbc.2022.102589 (PMC9668737; doi:10.1016/j.jbc.2022.102589)
Supplement: Data S1 [file mmc2.zip]

Archive with 2 entries (2 files):
- Data S1/pUL21C_homologues_alphaherpesvirus_COBALT.aln
- Data S1/pUL21C_homologues_simplexvirus_COBALT.aln
