# Supplementary material for: Herpes simplex virus 1 protein pUL21 alters ceramide metabolism by activating the interorganelle transport protein CERT
Source: J Biol Chem. 2022 Oct 13;298(11):102589. doi: 10.1016/j.jbc.2022.102589 (PMC9668737; doi:10.1016/j.jbc.2022.102589)
Supplement: Data S1 [file mmc2.zip › Data S1/pUL21C_homologues_alphaherpesvirus_COBALT.aln]

CLUSTAL W (1.83) multiple sequence alignment

lcl|Query_10001               ------------ISELYATFCVLDGHELTCS------------LSRTQRAGLAQITEAAK
lcl|Query_10002               ------------ISELYATFCVLDGHELTCS------------LSRTQRAGLAQITEAAK
lcl|Query_10003               ---------------------------LTPH------------LQ---------------
lcl|Query_10004               ---------------------------LTPH------------LQ---------------
lcl|Query_10005               ---------------------------------------------REEVRAVHGFREQAW
lcl|Query_10006               --TTIP-P--PTLAELWLVFYSGERAVCDSHT-------GA-FLTREEELFRRAIKKQAW
lcl|Query_10007               --ATIP-P--PTLAELWLVLYSGERAVCDGHT-------GA-FLTREEELFRRAIKKQAW
lcl|Query_10008               -----PRP--PALEDMWLMIIAAEEVLNDAQAVDY--------LTCTEDFARRSMYNYSR
lcl|Query_10009               -------P-RPTLADLWLLFVAAENAVGDSQA--------VGYLSCSEDFARRSIGSYAQ
lcl|Query_10010               -------P-RPTLADLWLLFVAAENAVGDSQA--------VGYLSCSEDFARRSIGSYAQ
lcl|Query_10011               -------P-RPTLADLWLLFVAAENAVGDSQA--------VGYLSCSEDFARRSIGSYAQ
lcl|Query_10012               -----------SIQILSLIFNYIDYVIKSE--N-------WNGLDEELNEARFTISVATA
lcl|Query_10013               -----------SIQILSLIFNYIDYVIKSE--N-------WNGLDEELNEARFTISVATA
lcl|Query_10014               -----------SIQILSLIFNYIDYVIKSE--N-------WNGLDEELNEARFTISVATA
lcl|Query_10015               ------------------------------------------------------------
lcl|Query_10016               ------------------------------------------------------------
lcl|Query_10017               -----------SVQILSSIFNVVDFMIKSE--N-------WDGLDEDLNEARSTISSATA
lcl|Query_10018               ------------------------------------------------------------
lcl|Query_10019               ------------------------------------------------------------
lcl|Query_10020               ------------------------------------------------------------
lcl|Query_10021               ------------------------------------------------------------
lcl|Query_10022               ------------------------------------------------------------
lcl|Query_10023               ------------------------------------------------------------
lcl|Query_10024               --------------DLWTVFFGGERALGEASP-------VD-YLTPEEDRARRVFGEQAW
lcl|Query_10025               --------------DLWTVFFGGERALGEASP-------VD-YLTPEEDRARRVFGEQAW
lcl|Query_10026               --------------DLWTVFFGGERALGEASP-------VD-YLTPEEDRARRVFGEQAW
lcl|Query_10027               --------------ELWTVFFGGERALGEASP-------AD-YLTPEEDRARRVFGEQAW
lcl|Query_10028               --------------ELWTVFFGGERALGDASP-------AD-YLTPEEDRARRVFGEQAW
lcl|Query_10029               --AALPRA--ATPGELWTVFFDGDRALGEASP-------AD-FLTPEEDRARRVFGEQAW
lcl|Query_10030               --------------DLWTVFFGGERALGEASP-------VD-YLTPEEDRARRVFGEQAW
lcl|Query_10031               --------------ELWTVFFGGERALGDASP-------AD-YLTPEEDRARRVFGEQAW
lcl|Query_10032               --------------DIWTVFFGGERALGEASP-------VD-YLTPEEDRARRVFGEQAW
lcl|Query_10033               --------------DLWTVFVGGERALGAASP-------ADGYLTREEDRARRVFGEQAW
lcl|Query_10034               --------------DLWAVFVGGERALGAAYP-------TDDYLTREEDRARRVFGEQAW
lcl|Query_10035               -------------NDLWAVFVGGERALGAAYP-------TDDYLTREEDRARRVFGEQAW
lcl|Query_10036               --------------DLWAVFVGGERALGAASP-------TDDYLTREEDRARRVFGEQAW
lcl|Query_10037               -----------SIQVLCALIQRVDEILSID-DC-------WDGLDDELNESRSTINTAIS
lcl|Query_10038               -----------SIQVLCALIQRVDEILSID-DC-------WDGLDDELNESRSTINTAIS
lcl|Query_10039               -----------SIQVLCALIQRVDEILSID-DC-------WDGLDDELNESRSTINTAIS
lcl|Query_10040               -----------SIQVLCALIQRVDEILSID-DC-------WDGLDDELNESRSTINTAIS
lcl|Query_10041               --------------DLWAVFVGGERALGAAYP-------TDDYLTREEDRARRVFGEQAW
lcl|Query_10042               --------------DLWTVFVGGERALGAASP-------TDDYLTREEDRTRRVFGEQAW
lcl|Query_10043               --------------DLWTVFVGGKRALGAASP-------TDDYLTREEDRARRVFGEQAW
lcl|Query_10044               ---------------LCRVFRAVEPLLLADP---------WEGLDGALSDARDVVRNAVT
lcl|Query_10045               ------------LQSLQLLFKLVDEIILVEE--------PWPGLDDHLNQARSTIVDAVL
lcl|Query_10046               ------------LQSLQLLFKLVDEIILVEE--------PWPGLDDHLNQARSTIVDAVL
lcl|Query_10047               ------------LQSLQLLFKLVDEIILVEE--------PWPGLDDHLNQARSTIVDAVL
lcl|Query_10048               ------------LQSLQLLFKLVDEIILVEE--------PWPGLDDHLNQARSTIVDAVL
lcl|Query_10049               -----P-A--PTLADLWAVFRHGDAALGAPGG-------VP-GLGPEEEATRDLLRRRAW
lcl|Query_10050               ---------GASLQSLQLLFKIADEIILIEE--------PWPGLDEHLNQARSTIVDAIL
lcl|Query_10051               ---------GASLQSLQLLFKIADEIILIEE--------PWPGLDEHLNQARSTIVDAIL
lcl|Query_10052               ---------GASLQSLQLLFKIADEIILIEE--------PWPGLDEHLNQARSTIVDAIL
lcl|Query_10053               ---------GASLQSLQLLFKIADEIILIEE--------PWPGLDEHLNQARSTIVDAIL
lcl|Query_10054               ---------GASLQSLQLLFKIADEIILIEE--------PWPGLDEHLNQARSTIVDAIL
lcl|Query_10055               ---------GASLQSLQLLFKIADEIILIEE--------PWPGLDEHLNQARSTIVDAIL
lcl|Query_10056               ---------GASLQSLQLLFKIADEIILIEE--------PWPGLDEHLNQARSTIVDAIL
lcl|Query_10057               ---------GASLQSLQLLFKIADEIILIEE--------PWPGLDEHLNQARSTIVDAIL
lcl|Query_10058               ---------GASLQSLQLLFKIADEIILIEE--------PWPGLDEHLNQARSTIVDAIL
lcl|Query_10059               ---------GASLQSLQLLFKIADEIILIEE--------PWPGLDEHLNQARSTIVDAVL
lcl|Query_10060               ---------GASLQSLQLLFKIADEIILIEE--------PWPGLDEHLNQARSTIVDAVL
lcl|Query_10061               ---------GASLQSLQLLFKIADEIILIEE--------PWPGLDEHLNQARSTIVDAVL
lcl|Query_10062               -----------SLRALQLVFKVADEIILFEE--------TWDGLDEYLNEARSTVADAVA
lcl|Query_10063               -----------SLRALRLVFKVADEIILFEE--------TWDGLDEYLNEARSTIADAAA
lcl|Query_10064               QDSAPP---GPTLRELWWVFYAADRALEEPR--------ADSGLTREEVRAVRGFREQAW
lcl|Query_10065               QDLVSP----PPLRELWWVFYAADRALEEPR--------ADSGLTREEVRAVRGFREQAW
lcl|Query_10066               -----PYP---SFSELWLVFCEGDNAILNTPP---------AYLTPTEECIRKLLAKQSE
lcl|Query_10067               -----PYP---SLAELWLVFCEGDRALFTTPPP--------TYLTPTEECTRTLLVKQAA
lcl|Query_10068               QDSAPP---GPPLRELWWVFYAGDRALEEPH--------ADSGLTREEVRAVHGFREQAW
lcl|Query_10069               QEAAPP---GPPLRELWWVFYAGDRALEEPH--------AESGLTREEVRAVHGFREQAW
lcl|Query_10070               QEAAPP---GPPLRELWWVFYAGDRALEEPH--------AESGLTREEVRAVHGFREQAW
lcl|Query_10071               QEAAPP---GPPLRELWWVFYAGDRALEEPH--------AESGLTREEVRAVHGFREQAW
lcl|Query_10072               QEAAPP---GPPLRELWWVFYAGDRALEEPH--------AESGLTREEVRAVHGFREQAW
lcl|Query_10073               QEAAPP---GPPLRELWWVFYAGDRALEEPH--------AESGLTREEVRAVHGFREQAW
lcl|Query_10074               QEAAPP---GPPLRELWWVFYAGDRALEEPH--------AESGLTREEVRAVHGFREQAW
lcl|Query_10075               QEAAPP---GPPLRELWWVFYAGDRALEEPH--------AESGLTREEVRAVHGFREQAW
lcl|Query_10076               QEAAPP---GPPLRELWWVFYAGDRALEEPH--------AESGLTREEVRAVHGFREQAW
lcl|Query_10077               QEAAPP---GPPLRELWWVFYAGDRALEEPH--------AESGLTREEVRAVHGFREQAW
lcl|Query_10078               QEAAPP---GPPLRELWWVFYAGDRALEEPH--------AESGLTREEVRAVHGFREQAW
lcl|Query_10079               QEAAPP---GPPLRELWWVFYAGDRALEEPH--------AESGLTREEVRAVHGFREQAW
lcl|Query_10080               QEAAPP---GPPLRELWWVFYAGDRALEEPH--------AESGLTREEVRAVHGFREQAW
lcl|Query_10081               QEAAPP---GPPLRELWWVFYAGDRALEEPH--------AESGLTREEVRAVHGFREQAW
lcl|Query_10082               QEAAPP---GPPLRELWWVFYAGDRALEEPH--------AESGLTREEVRAVHGFREQAW
lcl|Query_10083               QKAAPP---GPPLRELWWVFYAGDRALEEPH--------AESGLTREEVRAVHGFREQAW
lcl|Query_10084               QEAAPP---GPPLRELWWVFYAGDRALEEPH--------AESGLTREEVRAVHGFREQAW
lcl|Query_10085               QEAAPP---GPPLRELWWVFYAGDRALEEPH--------AESGLTREEVRAVHGFREQAW
lcl|Query_10086               QEAAPP---GPPLRELWWVFYAGDRALEEPH--------AESGLTREEVRAVHGFREQAW
lcl|Query_10087               QEAAPP---GPPLRELWWVFYAGDRALEEPH--------AESGLTREEVRAVHGFREQAW
lcl|Query_10088               QEAAPP---APPLRELWWVFYAGDRALEEPH--------AESGLTREEVRAVHGFREQAW
lcl|Query_10089               QEAAPP---GPPLRELWWVFYAGDRALEEPH--------AESGLTREEVRAVHGFREQAW
lcl|Query_10090               QEYAPP---GPPLRELWWVFYAGDRALEEPH--------AESGLTREEVRAVHGFREQAW
lcl|Query_10091               ------------LRELWWVFYAGDRALEEPH--------AESGLTREEVRAVHGFREQAW
lcl|Query_10092               -DSDSH---SPSLKELRELFCKVDMVRREN---------MYAESQLEPESVTSELVLIVD
lcl|Query_10093               ------------------------------------------------------------
lcl|Query_10094               QDSAPP---GPTLRELWWVFYTADRALEEPR--------ADSGLTREEVRAVRGFREQAW
lcl|Query_10095               QDSAPP---GPTLRELWWVFYTADRALEEPR--------ADSGLTREEVRAVRGFREQAW
lcl|Query_10096               QDSAPP---GPTLRELWWVFYAADRALEEPR--------ADSGLTREEVRAVRGFREQAW
lcl|Query_10097               -DSVLP---GPTLRELWWVFYAADRALEEPR--------ADSGLTREEVRAVRGFREQAW
lcl|Query_10098               -----------SIRELACIVQFAENIIFKDD--------AWPGLDEELCNVRENIYSAVI
lcl|Query_10099               ------------------------------------------------------------
lcl|Query_10100               ------------------------------------------------------------
lcl|Query_10101               -----------SLQMLCDLVAGADAILRPAAC-------ASDDASAAVVEAVSG------
lcl|Query_10102               ------------------------------------------------------------
lcl|Query_10103               ------------------------------------------------------------
lcl|Query_10104               ------------------------------------------------------------
lcl|Query_10105               ------------------------------------------------------------
lcl|Query_10106               QEAAPP---GPPLRELWWVFYAGDRALEEPH--------AESGLTREEVRAVHGFREQAW
lcl|Query_10107               QDSAPP---GPTLRELWWVFYAADRALEEPR--------ADSGLTREEVRAVRGFREQAW
lcl|Query_10108               QDSAPP---GPTLRELWWVFYAADRALEEPR--------ADSGLTREEVRAVRGFREQAW
lcl|Query_10109               QDSAPP---GPTLRELWWVFYAADRALEEPR--------ADSGLTREEVRAVRGFREQAW
lcl|Query_10110               QDSAPP---GPTLRELWWVFYAADRALEEPR--------ADSGLTREEVRAVRGFREQAW
lcl|Query_10111               QDSAPP---GPTLRELWWVFYAADRALEEPR--------ADSGLTREEVRAVRGFREQAW
lcl|Query_10112               QDSAPP---GPTLRELWWVFYAADRALEEPR--------ADSGLTREEVRAVRGFREQAW
lcl|Query_10113               QDSAPP---GPTLRELWWVFYAADRALEEPR--------ADSGLTREEVRAVRGFREQAW
lcl|Query_10114               QDSAPP---GPTLRELWWVFYAADRALEEPR--------ADSGLTREEVRAVRGFREQAW
lcl|Query_10115               QDSAPP---GPTLRELWWVFYAADRALEEPR--------ADSGLTREEVRAVRGFREQAW
lcl|Query_10116               QDSAPP---GPTLRELWWVFYTADRALEEPR--------ADSGLTREEVRAVRGFREQAW
lcl|Query_10117               QDSAPP---GPTLRELWWVFYAADRALEEPR--------ADSGLTREEVRAVRGFREQAW
lcl|Query_10118               QDSAPP---GPTLRELWWVFYAADRALEEPR--------ADSGLTREEVRAVRGFREQAW
lcl|Query_10119               QDSAPP---GPTLRELWWVFYAADRALEEPR--------ADSGLTREEVRAVRGFREQAW
lcl|Query_10120               QDSAPP---GPTLRELWWVFYAADRALEEPR--------ADSGLTREEVRAVRGFREQAW
lcl|Query_10121               QDSAPP---GPTLRELWWVFYAADRALEEPR--------ADSGLTREEVRAVRGFREQAW
lcl|Query_10122               QDSAPP---GPTLRELWWVFYAADRALEEPR--------ADSGLTREEVRAVRGFREQAW
lcl|Query_10123               QDSAPP---GPTLRELWWVFYAADRALEEPR--------ADSGLTREEVRAVRGFREQAW
lcl|Query_10124               QDSAPP---GPTLRELWWVFYAADRALEEPR--------ADSGLTREEVRAVRGFREQAW
lcl|Query_10125               QDSAPP---GPTLRELWWVFYAADRALEEPR--------ADSGLTREEVRAVRGFREQAW
lcl|Query_10126               QDSAPP---GPTLRELWWVFYAADRALEEPR--------ADSGLTREEVRAVRGFREQAW
lcl|Query_10127               QDSAPP---GPTLRELWWVFYAADRALEEPR--------ADSGLTREEVRAVRGFREQAW
lcl|Query_10128               QDSAPP---GPTLRELWWVFYAADRALEEPR--------ADSGLTREEVRAVRGFREQAW
lcl|Query_10129               QDSAPP---GPTLRELWWVFYAADRALEEPR--------ADSGLTREEVRAVRGFREQAW
lcl|Query_10130               QDSAPP---GPTLRELWWVFYAADRALEEPR--------ADSGLTREEVRAVRGFREQAW
lcl|Query_10131               QDSAPP---GPTLRELWWVFYAADRALEEPR--------ADSGLTREEVRAVRGFREQAW
lcl|Query_10132               QDSAPP---GPTLRELWWVFYAADRALEEPR--------ADSGLTREEVRAVRGFREQAW
lcl|Query_10133               QDSAPP---GPTLRELWWVFYAADRALEEPR--------ADSGLTREEVRAVRGFREQAW
lcl|Query_10134               QDSAPP---GPTLRELWWVFYAADRALEEPR--------ADSGLTREEVRAVRGFREQAW
lcl|Query_10135               QDSAPP---GPTLRELWWVFYAADRALEEPR--------ADSGLTREEVRAVRGFREQAW
lcl|Query_10136               QDSAPP---GPTLRELWWVFYAADRALEEPR--------ADSGLTREEVRAVRGFREQAW
lcl|Query_10137               QDSAPP---GPTLRELWWVFYAADRALEEPR--------ADSGLTREEVRAVRGFREQAW
lcl|Query_10138               QDSAPP---GPTLRELWWVFYAADRALEEPR--------ADSGLTREEVRAVRGFREQAW
lcl|Query_10139               QDSAPP---GPTLRELWWVFYAADRVLEEPR--------ADSGLTREEVRAVRGFREQAW
lcl|Query_10140               QDSAPP---GPTLRELWWVFYTADRALEEPR--------ADSGLTREEVRAVRGFREQAW
lcl|Query_10141               QDSAPP---GPTLRELWWVFYAADRALEEPR--------ADSGLTREEVRAVRGFREQAW
lcl|Query_10142               QDSAPP---GPTLRELWWVFYAADRALEEPR--------ADSGLTREEVRAVRGFREQAW
lcl|Query_10143               QDSAPP---GPTLRELWWVFYAADRALEEPR--------ADSGLTREEVRAVRGFREQAW
lcl|Query_10144               QDSAPP---GPTLRELWWVFYAADRALEEPR--------ADSGLTREEVRAVRGFREQAW
lcl|Query_10145               QDSAPP---GPTLRELWWVFYAADRALEEPR--------ADSGLTREEVRAVRGFREQAW
lcl|Query_10146               QDSAPP---GPTLRELWWVFYAADRALEEPR--------ADSGLTREEVRAVRGFREQAW
lcl|Query_10147               QDSAPP---GPTLRELWWVFYAADRALEEPR--------ADSGLTREEVRAVRGFREQAW
lcl|Query_10148               QDSAPP---GPTLRELWWVFYAADRALEEPR--------ADSGLTREEVRAVRGFREQAW
lcl|Query_10149               QDSALP---GPTLRELWWVFYAADRALEEPR--------ADSGLTREEVRAVRGFREQAW
lcl|Query_10150               QDSAPP---GPTLRELWWVFYAADRALEEPR--------ADSGLTREEVRAVRGFREQAW
lcl|Query_10151               QDSAPP---GPTLRELWWVFYAADRALEEPR--------ADSGLTREEVRAVRGFREQAW
lcl|Query_10152               QDSAPP---GPTLRELWWVFYAADRALEEPR--------ADSGLTREEVRAVRGFREQAW
lcl|Query_10153               QDSAPP---GPTLRELWWVFYAADRALEEPR--------ADSGLTREEVRAVRGFREQAW
lcl|Query_10154               QDSAPP---GPTLRELWWVFYAADRALEEPR--------ADSGLTREEVRAVRGFREQAW
lcl|Query_10155               -----PCP---SFSELWLVFCEGDNAILTTPT---------AYLTPTEECVRNLLAKQSA
lcl|Query_10156               ------------------------------------------------------------
lcl|Query_10157               QDSAPP---GPTLRELWWVFYAADRALEEPR--------ADSGLTREEVRAVRGFREQAW
lcl|Query_10158               QDSAPP---GPTLRELWWVFYAADRALEEPR--------ADSGLTREEVRAVRGFREQAW
lcl|Query_10159               QDSAPP---GPTLRELWWVFYAADRALEEPR--------ADSGLTREEVRAVRGFREQAW
lcl|Query_10160               QDSAPP---GPTLRELWWVFYAADRALEEPR--------ADSGLTREEVRAVRGFREQAW
lcl|Query_10161               -----------TLADLGVVFLYGDDALAADGGS--------LGLTPEEESTRSALRNQAW
lcl|Query_10162               ---SRSPP---PLNKLWELFCTIDLVFRNESR-------MIAGMEVAMGALVDEVAIISD
lcl|Query_10163               ------------IRALSCAVFFADEVIFKAR--------KWPGLEDELNEARETIYTAVV
lcl|Query_10164               ------------IRALSCAVFFADEVIFKAR--------KWPGLEDELNEARETIYTAVV
lcl|Query_10165               ------------IRALSCAVFFADEVIFKAR--------KWPGLEDELNEARETIYTAVV
lcl|Query_10166               ------------IRALSCAVFFADEVIFKAR--------KWPGLEDELNEARETIYTAVV
lcl|Query_10167               ------------IRALSCAVFFADEVIFKAG--------KWPGLEDELNEARETIYTAVV
lcl|Query_10168               ------------IRALSCAVFFADEVIFKAR--------KWPGLEDELNEARETIYTAVV
lcl|Query_10169               ------------IRALSCAVFFADEVIFKAR--------KWPGLEDELNEARETIYTAVV
lcl|Query_10170               ------------IRALSCAVFFADEVIFKAR--------KWPGLEDELNEARETIYTAVV
lcl|Query_10171               ------------IRALSCAVFFADEVIFKAG--------KWPGLEDELNEARETIYTAVV
lcl|Query_10172               ------------IRALSCAVFFADEVIFKAR--------KWPGLEDELNEARETIYTAVV
lcl|Query_10173               ------------IRALSCAVFFADEVIFKAR--------KWPGLEDELNEARETIYTAVV
lcl|Query_10174               -SSCMP---STSLNKLWEIFWKVDSVFNMNMLNLNSNPYTENGSQSDLEIIQSELGMISN
lcl|Query_10175               -SSCMP---STSLNKLWEIFWKVDSVFNMNMLNLNSNLYTENGSQSDLEIIQSELGMISN
lcl|Query_10176               -SSCMP---STSLNKLWEIFWKVDSVFNMNMLNLNSNLYTENGSQSDLEIIQSELGMISN
lcl|Query_10177               -SSCMP---STSLNKLWEIFWKVDSVFNMNMLNLNSNLYTENGSQSDLEIIQSELGMISN
lcl|Query_10178               -SSCMP---STSLNKLWEIFWKVDSVFNMNMLNLNSNLYTENGSQSDLEIIQSELGMISN
lcl|Query_10179               -SSCIP---STSLNKLWEIFWKVDSVFNMNMLNLNSNLYTENGSQSDLEIIQSELGMISN
lcl|Query_10180               -----------SVQILSSIFNVVDFMIKSE--N-------WDGLDEDLNEARSTISSATA
lcl|Query_10181               -DVTRPLK---SLHGLWTVFCYIDTVLSSDEP-------AWSDLDASVNEARPKVADAAE
lcl|Query_10182               -DVTRPLK---SLHGLWTVFCYIDTVLSSDEP-------AWSDLDASVNEARPKVADAAE
lcl|Query_10183               ----PPSQ-GDALSRLCAVVRCADAIVLKSD--------HWAGIDETLNEARGDLVRATT
lcl|Query_10184               -----PTK---SLVHLWAVYCRADVALSEETEC-------WEGLEPELDNSRDKINAAIE
lcl|Query_10185               --------PTRSLGALWTVFCRIGDVVSQDIST-------WFGLEPEFNDARARIGDAIE
lcl|Query_10186               --------PTRSLGALWTVFCRIGDVVSQDIST-------WFGLEPEFNDARARIGDAIE
lcl|Query_10187               --------PTRSLGALWTVFCRIGDVVSQDIST-------WFGLEPEFNDARARIGDAIE
lcl|Query_10188               --------------------CCADAVVLKSD--------HWAGIDETLNEARGDLVAAAT
lcl|Query_10189               --------------------CCADAVVLKSD--------HWAGIDETLNEARGDLVAAAT
lcl|Query_10190               ----PP-RDGDPLPRLCAVVRCADAVVLKSD--------HWAGIDETLNEARGDLVRAAA
lcl|Query_10191               ----PP-RDGDPLPRLCAVVRCADAVVLKSD--------HWAGIDETLNEARGDLVRAAT
lcl|Query_10192               --TGPPLCGGDPLPRLCAVVRCADAVVLKSD--------HWAGIDETLNEARGDLVAAAT
lcl|Query_10193               --TGPPLRGGDPLPRLCAVVRCADAVVLKSD--------HWAGIDETLNEARGDLVAAAT
lcl|Query_10194               --TGPPLRGGDPLPRLCAVVRCADAVVLKSD--------HWAGIDETLNEARGDLVAAAT
lcl|Query_10195               ---------GDPLPRLCAVVRCADAVVLKSD--------HWAGIDETLNEARGDLVAAAT
lcl|Query_10196               --TGPPLCGGDPLPRLCAVVRCADAVVLKSD--------HWAGIDETLNEARGDLVAAAT
lcl|Query_10197               --TGPPLCGGDPLPRLCAVVRCADAVVLKSD--------HWAGIDETLNEARGDLVAAAT
lcl|Query_10198               --TGPPLCGGDPLPRLCAVVRCADAVVLKSD--------HWAGIDETLNEARGDLVAAAT
lcl|Query_10199               ---SRSPP---PLNKLWELFCTIDLVFRNESR-------MIAGMEVAMGALVDEVAIISD
lcl|Query_10200               ---SRSPP---PLNKLWELFCTIDLVFRNESR-------MIAGMEVAMGALVDEVAIISD
lcl|Query_10201               QEAAPP---GPPLRELWWVFYAGDRALEEPH--------AESGLTREEVRAVHGFREQAW
lcl|Query_10202               ----PPSRGDDPLPRLCAVVRCADAVVLKSD--------RWAGIDETLNEARGDLVRATA
lcl|Query_10203               QDSAPP---GPTLRELWWVFYAADRALEEPR--------ADSGLTREEVRAVRGFREQAW
lcl|Query_10204               ----------DPLPRLCAVVRCADAVVLKSD--------RWAGLDETLNEARGDLARAAA
lcl|Query_10205               QEAAPP---GPPLRELWWVFYAGDRALEEPH--------AESGLTREEVRAVHGFREQAW
lcl|Query_10206               QEAAPP---GPPLRELWWVFYAGDRALEEPH--------AESGLTREEVRAVHGFREQAW
lcl|Query_10207               --AAPPSRGDDPLPRLCAVVRCADAVVLKSD--------HWAGIDETLNEARGDLVRATA
lcl|Query_10208               --AAPPSRGDDPLPRLCAVVRCADAVVLKSD--------HWAGIDETLNEARGDLVRATA
lcl|Query_10209               --AAPPSRGDDPLPRLCAVVRCADAVVLKSD--------HWAGIDETLNEARGDLVRATA
lcl|Query_10210               QDSAPP---GPTLRELWWVFYAADRALEEPR--------ADSGLTREEVRAVRGFREQAW
lcl|Query_10211               QDSAPP---GPTLRELWWVFYAADRALEEPR--------ADSGLTREEVRAVRGFREQAW
lcl|Query_10212               QDSAPP---GPTLRELWWVFYAADRALEEPR--------ADSGLTREEVRAVRGFREQAW
lcl|Query_10213               QDSAPP---GPTLRELWWVFYAADRALEEPR--------ADSGLTREEVRAVRGFREQAW
                                                                                          

lcl|Query_10001               ILFKNPFL-------------IRENTNRPLHLLQKMLLLQILFARHGMLNCYEFLVRISE
lcl|Query_10002               ILFKNPFL-------------IRENTNRPLHLLQKMLLLQILFARHGMLNCYEFLVRISE
lcl|Query_10003               -LFREPFF------GS-----RSEGSLGSLSDAQKLLIIQFIFDKHGMSSCYPFIETVCL
lcl|Query_10004               -LFREPFF------GS-----RSEGSLGSLSNAQKLLIIQFIFDKHGMSSCYPFIETVCL
lcl|Query_10005               KLFGSVGA-PRAFL----------GAALALSPTQKLAVYYYLIHRERRMSPFPALVRLVG
lcl|Query_10006               LLFGSATA-PRAFI----------GASLAVSPIHKLAAYYFLIQREKRSPLFPLLVQLTS
lcl|Query_10007               LLFGSATA-PRAFI----------GASLAVSPVHKLAAYYFLIQREKRSPLFPLLVQLTS
lcl|Query_10008               QLFGTLDA-PRLFA----------GAVLCLTPAQKLALLYYMIYRERRHSLFPMLLRLTQ
lcl|Query_10009               QIFGTLDA-PRPFV----------GASMRLRPAQKLAVLYYLIHRERQHSLFPMLLRITR
lcl|Query_10010               QIFGTLDA-PRPFV----------GASMRLRPAQKLAVLYYLIHRERQHSLFPMLLRITR
lcl|Query_10011               QIFGTLDA-PRPFV----------GASMRLRPAQKLAVLYYLIHRERQHSLFPMLLRITR
lcl|Query_10012               SIFGENENIYQFIGS--------NLISNEISKLQLFVLIQFIFARCNLFNCYATLEKLTN
lcl|Query_10013               SIFGENENIYQFIGS--------NLISNEISKLQLFVLIQFIFARCNLFNCYATLEKLTN
lcl|Query_10014               SIFGENENIYQFIGS--------NLISNEISKLQLFVLIQFIFARCNLFNCYATLEKLTN
lcl|Query_10015               ----------PFFG----------TGSTSLTGAQRFALYQFILARWHLPSCYAALEGMLD
lcl|Query_10016               ----------PFFG----------TGSTSLTGAQRFALYQFILARWHLPSCYAALEGMLD
lcl|Query_10017               AIFGEQEKPLQFIGS--------HLISTETSKLQLFVLIQFIFARWNLFNCYATLEKLTN
lcl|Query_10018               ----------PFFG----------TGSTSLTGAQRFALYQFILARWHLPSCYAALEGMLD
lcl|Query_10019               ----------PFFG----------TGSTSLTGAQRFALYQFILARWHLPSCYAALEGMLD
lcl|Query_10020               ----------PFFG----------TGSTSLTGAQRFALYQFILARWHLPSCYAALEGMLD
lcl|Query_10021               ----------PFFG----------TGSTSLTGAQRFALYQFILARWHLPSCYAALEGMLD
lcl|Query_10022               ----------PFFG----------TGSTSLTGAQRFALYQFILARWHLPSCYAALEGMLD
lcl|Query_10023               -------------------------GSASLTGAQRFALYQFILARWHLPSCYAALEGMLD
lcl|Query_10024               KLFGSAGA-PRPFL----------GAAMALTPLQKLATAYYLVHREKRSPVFPALVGIVR
lcl|Query_10025               KLFGSAGA-PRPFL----------GAAMALTPLQKLATAYYLVHREKRSPVFPALVGIVR
lcl|Query_10026               KLFGSAGA-PRPFL----------GAAMALTPLQKLATAYYLVHREKRSPVFPALVGIVR
lcl|Query_10027               KLFGSAGA-PRPFL----------GAASALTPLQKLATAYYLVHREKRSPVFPALVGIVR
lcl|Query_10028               KLFGSAGA-PRPFL----------GAALALTPLRKLATAYYLVHREKRSPVFPTLVGIVR
lcl|Query_10029               KLFGSAGA-PRPFL----------GAALALSPLRKLATAYYLVHREKRSPVFPTLVDIVR
lcl|Query_10030               RLFGSAGA-PRPFL----------GAAMALTPLQKLATAYYLVHREKRSPVFPALVGIVR
lcl|Query_10031               KLFGSAGA-PRPFL----------GAALALTPLRKLATAYYLVHREKRSPVFPTLVGIVR
lcl|Query_10032               RLFGSAGA-PRPFL----------GAAMALTPLQKLATAYYLVHREKRSPVFPALVGIVR
lcl|Query_10033               KLFGGEGA-PRPFL----------GAARALTPLQKLAAAYFLVHREKRSPVFPALVAIVR
lcl|Query_10034               KLFGGEGA-PRPFL----------GAARALTPLQKLATAYFLVHREKRSPVFPALVAIAR
lcl|Query_10035               KLFGGEGA-PRPFL----------GAARALTPLQKLATAYFLVHREKRSPVFPALVAIVR
lcl|Query_10036               KLFGSEGA-PRPFL----------GAARALTPLQKLATAYFLVHREKRSPVFPALVAIVR
lcl|Query_10037               ALFGETGE-KPFLGA-------RSSAGNKITPTQRFVLCQFIFMRWNLFNCYATLERLSD
lcl|Query_10038               ALFGETGE-KPFLGA-------RSSAGNKITPAQRFVLCQFIFMRWNLFNCYATLERLSD
lcl|Query_10039               ALFGETGE-KPFLGA-------RSSAGNKITPAQRFVLCQFIFMRWNLFNCYATLERLSD
lcl|Query_10040               ALFGETGE-KPFLGA-------RSSAGNKITPAQRFVLCQFIFMRWNLFNCYATLERLSD
lcl|Query_10041               KLFGGEGA-PRPFL----------GAARALTPLQKLATAYFLVHREKRSPVFPALVAIVR
lcl|Query_10042               KLFGSEGA-PRPFL----------GAARALTPLQKLATAYFLVHREKRSPVFPALVAIVR
lcl|Query_10043               KLFGSEGA-PRPFL----------GAARALTPLQKLATAYFLVHREKRSPVFPALVAIVR
lcl|Query_10044               AVFGRRRR-KPMLGGT--------LAELGVSPYQRFALFQFLLAGWERLNCYGTLERLMH
lcl|Query_10045               AVYGHEGK-LRFFGG--------KLTQLGITTLQRFVLCQFILNKWNLINCYASLEQLVE
lcl|Query_10046               AVYGHEGK-LRFFGG--------KLTQLGITTLQRFVLCQFILNKWNLINCYASLEQLVE
lcl|Query_10047               AVYGHEGK-LRFFGG--------KLTQLGITTLQRFVLCQFILNKWNLINCYASLEQLVE
lcl|Query_10048               AVYGHEGK-LRFFGG--------KLTQLGITTLQRFVLCQFILNKWNLINCYASLEQLVE
lcl|Query_10049               ALFGSAEA-PRAFL----------GAASGLSPAQKLAVAYYLLQRERRPTPLAAMVRAAR
lcl|Query_10050               AVYGNEGK-LRFFGG--------KLTQQGVTTLQRFVLCQFILGKWNLINCYAALEQLAE
lcl|Query_10051               AVYGNEGK-LRFFGG--------KLTQQGVTTLQRFVLCQFILGKWNLINCYAALEQLAE
lcl|Query_10052               AVYGNEGK-LRFFGG--------KLTQQGVTTLQRFVLCQFILGKWNLINCYAALEQLAE
lcl|Query_10053               AVYGNEGK-LRFFGG--------KLTQQGVTTLQRFVLCQFILGKWNLINCYAALEQLAE
lcl|Query_10054               AVYGNEGK-LRFFGG--------KLTQQGVTTLQRFVLCQFILGKWNLINCYAALEQLAE
lcl|Query_10055               AVYGNEGK-LRFFGG--------KLTQQGVTTLQRFVLCQFILGKWNLINCYAALEQLAE
lcl|Query_10056               AVYGNEGK-LRFFGG--------KLTQQGVTTLQRFVLCQFILGKWNLINCYAALEQLAE
lcl|Query_10057               AVYGNEGK-LRFFGG--------KLTQQGVTTLQRFVLCQFILGKWNLINCYAALEQLAE
lcl|Query_10058               AVYGNEGK-LRFFGG--------KLTQQGVTTLQRFVLCQFILGKWNLINCYAALEQLAE
lcl|Query_10059               AVYGNEGK-LRFFGG--------KLTQQGVTTLQRFVLCQFILGKWNLINCYAALEQLAE
lcl|Query_10060               AVYGNEGK-LRFFGG--------KLTQQGVTTLQRFVLCQFILGKWNLINCYTALEQLAE
lcl|Query_10061               AVYGNEGK-LRFFGG--------KLTQQGVTTLQRFVLCQFILGKWNLINCYAALEQLAE
lcl|Query_10062               AVYGLGEN-LPFFGG--------RLAQQGVTTLQRFVLCQFILAKWDLVNCYAALERLAE
lcl|Query_10063               AVFGPGGD-LPFFGG--------RLAQRGVTTLQRFALCQFILARWDLVNCYAALERLAE
lcl|Query_10064               KLFGSAGA-PRAFI----------GAALGLSPLQKLAVYYYIIHRERRLSPFPALVRLVG
lcl|Query_10065               KLFGSAGA-PRAFI----------GAALGLSPLQKLAVYYYIIHRERRLSPFPALVRLVG
lcl|Query_10066               LLFGTPDS-PRAFLGNNLPLIVKEDTKIPISPLQKMAAYYFLIQRVHRGQVFPLLVKLVT
lcl|Query_10067               LLFGTPNS-PRAFLGNNLPLLGQGETKVPLTPLQKMAAYYFLIQRIHRGQIFPLLVKLVT
lcl|Query_10068               KLFGSVGA-PRAFL----------GAALALSPSQKLAVYYYLIHRERRMSPFPALVRLVS
lcl|Query_10069               KLFGSVGA-PRAFL----------GAALALSPTQKLAVYYYLIHRERRMSPFPALVRLVG
lcl|Query_10070               KLFGSVGA-PRAFL----------GAALALSPTQKLAVYYYLIHRERRMSPFPALVRLVG
lcl|Query_10071               KLFGSVGA-PRAFL----------GAALALSPTQKLAVYYYLIHRERRMSPFPALVRLVG
lcl|Query_10072               KLFGSVGA-PRAFL----------GAALALSPTQKLAVYYYLIHRERRMSPFPALVRLVG
lcl|Query_10073               KLFGSVGA-PRAFL----------GAALALSPTQKLAVYYYLIHRERRMSPFPALVRLVG
lcl|Query_10074               KLFGSVGA-PRAFL----------GAALALSPTQKLAVYYYLIHRERRMSPFPALVRLVG
lcl|Query_10075               KLFGSVGA-PRAFL----------GAALALSPTQKLAVYYYLIHRERRMSPFPALVRLVG
lcl|Query_10076               KLFGSVGA-PRAFL----------GAALALSPTQKLAVYYYLIHRERRMSPFPALVRLVG
lcl|Query_10077               KLFGSVGA-PRAFL----------GAALALSPTQKLAVYYYLIHRERRMSPFPALVRLVG
lcl|Query_10078               KLFGSVGA-PRAFL----------GAALALSPTQKLAVYYYLIHRERRMSPFPALVRLVG
lcl|Query_10079               KLFGSVGA-PRAFL----------GAALALSPTQKLAVYYYLIHRERRMSPFPALVRLVG
lcl|Query_10080               KLFGSVGA-PRAFL----------GAALALSPTQKLAVYYYLIHRERRMSPFPALVRLVG
lcl|Query_10081               KLFGSVGA-PRAFL----------GAALALSPTQKLAVYYYLIHRERRMSPFPALVRLVG
lcl|Query_10082               KLFGSVGA-PRAFL----------GAALALSPTQKLAVYYYLIHRERRMSPFPALVRLVG
lcl|Query_10083               KLFGSVGA-PRAFL----------GAALALSPTQKLAVYYYLIHRERRMSPFPALVRLVG
lcl|Query_10084               KLFGSVGA-PRAFL----------GAALALSPTQKLAVYYYLIHRERRMSPFPALVRLVG
lcl|Query_10085               KLFGSVGA-PRAFL----------GAALALSPTQKLAVYYYLIHRERRMSPFPALVRLVG
lcl|Query_10086               KLFGSVGA-PRAFL----------GAALALSPTQKLAVYYYLIHRERRMSPFPALVRLVG
lcl|Query_10087               KLFGSVGA-PRAFL----------GAALALSPTQKLAVYYYLIHRERRMSPFPALVRLVG
lcl|Query_10088               KLFGSVGA-PRAFL----------GAALALSPTQKLAVYYYLIHRERRMSPFPALVRLVG
lcl|Query_10089               KLFGSVGA-PRAFL----------GAALALSPTQKLAVYYYLIHRERRMSPFPALARLVG
lcl|Query_10090               KLFGSVGA-PRAFL----------GAALALSPTQKLAVYYYLIHRERRMSPFPALARLVG
lcl|Query_10091               KLFGSVGA-PRAFL----------GAALALSPTQKLAVYYYLIHRERRMSPFPALVRLVG
lcl|Query_10092               TVFGRPLA-PFIGV---------GSENIRVSHFQKFLLLQGVLILNRLPNCYGPLRELCI
lcl|Query_10093               ----------PFFG----------TGSTSLTGAQRFALYQFILARWHLPSCYAALEGMLD
lcl|Query_10094               KLFGSAGA-PRAFI----------GAALGLSPLQKLAVYYYIIHRERRLSPFPALVRLVG
lcl|Query_10095               KLFGSAGA-PRAFI----------GAALGLSPLQKLAVYYYIIHRERRLSPFPALVRLVG
lcl|Query_10096               KLFGSAGA-PRAFI----------GAALGLSPLQKLAVYYYIIHRERRLSPFPALVRLVG
lcl|Query_10097               KLFGSAGA-PRAFI----------GAALGLSPLQKLAVYYYIIHRERRLSPFPALVRLVG
lcl|Query_10098               ALYGEDNN-IPFFGN---------ICCKHLNSCQKFVLIQYIMSCGEAFNCYSMLEDLLR
lcl|Query_10099               ----------PFFG----------TGSTSLTGAQRFALYQFILARWHLPSCYAALEGMLD
lcl|Query_10100               ----------PFFG----------TGSTSLTGAQRFALYQFILARWHLPSCYAALEGMLD
lcl|Query_10101               -----VAA-DPFFG----------TGSTSLTGAQRFALYQFILARWHLPSCYAALEGMLD
lcl|Query_10102               ----------PFFG----------TGSTSLTGAQRFALYQFILARWHLPSCYAALEGMLD
lcl|Query_10103               ----------PFFG----------TGSTSLTGAQRFALYQFILARWHLPSCYAALEGMLD
lcl|Query_10104               ----------PFFG----------TGSTSLTGAQRFALYQFILARWHLPSCYAALEGMLD
lcl|Query_10105               ----------PFFG----------TGSTSLTGAQRFALYQFILARWHLPSCYAALEGMLD
lcl|Query_10106               KLFGSVGA-PRAFL----------GAALALSPTQKLAVYYYLIHRERRMSPFPALVRLVG
lcl|Query_10107               KLFGSAGA-PRAFI----------GAALGLSPLQKLAVYYYIIHRERRLSPFPALVRLVG
lcl|Query_10108               KLFGSAGA-PRAFI----------GAALGLSPLQKLAVYYYIIHRERRLSPFPALVRLVG
lcl|Query_10109               KLFGSAGA-PRAFI----------GAALGLSPLQKLAVYYYIIHRERRLSPFPALVRLVG
lcl|Query_10110               KLFGSAGA-PRAFI----------GAALGLSPLQKLAVYYYIIHRERRLSPFPALVRLVG
lcl|Query_10111               KLFGSAGA-PRAFI----------GAALGLSPLQKLAVYYYIIHRERRLSPFPALVRLVG
lcl|Query_10112               KLFGSAGA-PRAFI----------GAALGLSPLQKLAVYYYIIHRERRLSPFPALVRLVG
lcl|Query_10113               KLFGSAGA-PRAFI----------GAALGLSPLQKLAVYYYIIHRERRLSPFPALVRLVG
lcl|Query_10114               KLFGSAGA-PRAFI----------GAALGLSPLQKLAVYYYIIHRERRLSPFPALVRLVG
lcl|Query_10115               KLFGSAGA-PRAFI----------GAALGLSPLQKLAVYYYIIHRERRLSPFPALVRLVG
lcl|Query_10116               KLFGSAGA-PRAFI----------GAALGLSPLQKLAVYYYIIHRERRLSPFPALVRLVG
lcl|Query_10117               KLFGSAGA-PRAFI----------GAALGLSPLQKLAVYYYIIHRERRLSPFPALVRLVG
lcl|Query_10118               KLFGSAGA-PRAFI----------GAALGLSPLQKLAVYYYIIHRERRLSPFPALVRLVG
lcl|Query_10119               KLFGSAGA-PRAFI----------GAALGLSPLQKLAVYYYIIHRERRLSPFPALVRLVG
lcl|Query_10120               KLFGSAGA-PRAFI----------GAALGLSPLQKLAVYYYIIHRERRLSPFPALVRLVG
lcl|Query_10121               KLFGSAGA-PRAFI----------GAALGLSPLQKLAVYYYIIHRERRLSPFPALVRLVG
lcl|Query_10122               KLFGSAGA-PRAFI----------GAALGLSPLQKLAVYYYIIHRERRLSPFPALVRLVG
lcl|Query_10123               KLFGSAGA-PRAFI----------GAALGLSPLQKLAVYYYIIHRERRLSPFPALVRLVG
lcl|Query_10124               KLFGSAGA-PRAFI----------GAALGLSPLQKLAVYYYIIHRERRLSPFPALVRLVG
lcl|Query_10125               KLFGSAGA-PRAFI----------GAALGLSPLQKLAVYYYIIHRERRLSPFPALVRLVG
lcl|Query_10126               KLFGSAGA-PRAFI----------GAALGLSPLQKLAVYYYIIHRERRLSPFPALVRLVG
lcl|Query_10127               KLFGSAGA-PRAFI----------GAALGLSPLQKLAVYYYIIHRERRLSPFPALVRLVG
lcl|Query_10128               KLFGSAGA-PRAFI----------GAALGLSPLQKLAVYYYIIHRERRLSPFPALVRLVG
lcl|Query_10129               KLFGSAGA-PRAFI----------GAALGLSPLQKLAVYYYIIHRERRLSPFPALVRLVG
lcl|Query_10130               KLFGSAGA-PRAFI----------GAALGLSPLQKLAVYYYIIHRERRLSPFPALVRLVG
lcl|Query_10131               KLFGSAGA-PRAFI----------GAALGLSPLQKLAVYYYIIHRERRLSPFPALVRLVG
lcl|Query_10132               KLFGSAGA-PRAFI----------GAALGLSPLQKLAVYYYIIHRERRLSPFPALVRLVG
lcl|Query_10133               KLFGSAGA-PRAFI----------GAALGLSPLQKLAVYYYIIHRERRLSPFPALVRLVG
lcl|Query_10134               KLFGSAGA-PRAFI----------GAALGLSPLQKLAVYYYIIHRERRLSPFPALVRLVG
lcl|Query_10135               KLFGSAGA-PRAFI----------GAALGLSPLQKLAVYYYIIHRERRLSPFPALVRLVG
lcl|Query_10136               KLFGSAGA-PRAFI----------GAALGLSPLQKLAVYYYIIHRERRLSPFPALVRLVG
lcl|Query_10137               KLFGSAGA-PRAFI----------GAALGLSPPQKLAVYYYIIHRERRLSPFPALVRLVG
lcl|Query_10138               KLFGSAGA-PRAFI----------GAALGLSPLQKLAVYYYIIHRERRLSPFPALVRLVG
lcl|Query_10139               KLFGSAGA-PRAFI----------GAALGLSPLQKLAVYYYIIHRERRLSPFPALVRLVG
lcl|Query_10140               KLFGSAGA-PRAFI----------GAALGLSPLQKLAVYYYIIHRERRLSPFPALVRLVG
lcl|Query_10141               KLFGSAGA-PRAFI----------GAALGLSPLQKLAVYYYIIHRERRLSPFPALVRLVG
lcl|Query_10142               KLFGSAGA-PRAFI----------GAALGLSPLQKLAVYYYIIHRERRLSPFPALVRLVG
lcl|Query_10143               KLFGSAGA-PRAFI----------GAALGLSPLQKLAVYYYIIHRERRLSPFPALVRLVG
lcl|Query_10144               KLFGSAGA-PRAFI----------GAALGLSPLQKLAVYYYIIHRERRLSPFPALVRLVG
lcl|Query_10145               KLFGSAGA-PRAFI----------GAALGLSPLQKLAVYYYIIHRERRLSPFPALVRLVG
lcl|Query_10146               KLFGSAGA-PRAFI----------GAALGLSPLQKLAVYYYIIHRERRLSPFPALVRLVG
lcl|Query_10147               KLFGSAGA-PRAFI----------GAALGLSPLQKLAVYYYIIHRERRLSPFPALVRLVG
lcl|Query_10148               KLFGSAGA-PRAFI----------GAALGLSPLQKLAVYYYIIHRERRLSPFPALVRLVG
lcl|Query_10149               KLFGSAGA-PRAFI----------GAALGLSPLQKLAVYYYIIHRERRLSPFPALVRLVG
lcl|Query_10150               KLFGSAGA-PRAFI----------GAALGLSPLQKLAVYYYIIHRERRLSPFPALVRLVG
lcl|Query_10151               KLFGSAGA-PRAFI----------GAALGLSPLQKLAVYYYIIHRERRLSPFPALVRLVG
lcl|Query_10152               KLFGSAGA-PRAFI----------GAALGLSPLQKLAVYYYIIHRERRLSPFPALVRLVG
lcl|Query_10153               KLFGSAGA-PRAFI----------GAALGLSPLQKLAVYYYIIHRERRLSPFPALVRLVG
lcl|Query_10154               KLFGSAGA-PRAFI----------GAALGLSPLQKLAVYYYIIHRERRLSPFPALVRLVG
lcl|Query_10155               LLFGTPDS-PRAFLGNNLPLVVKGDNKIPISPLQKMAAYYYLIQRVHRGQIFPLLVKLVT
lcl|Query_10156               ----------PFFG----------TGSTSLTGAQRFALYQFILARWHLPSCYAALEGMLD
lcl|Query_10157               KLFGSAGA-PRAFI----------GAALGLSPLQKLAVYYYIIHRERRLSPFPALVRLVG
lcl|Query_10158               KLFGSAGA-PRAFI----------GAALGLSPLQKLAVYYYIIHRERRLSPFPALVRLVG
lcl|Query_10159               KLFGSAGA-PRAFI----------GAALGLSPLQKLAVYYYIIHRERRLSPFPALVRLVG
lcl|Query_10160               KLFGSAGA-PRAFI----------GAALGLSPLQKLAVYYYIIHRERRLSPFPALVRLVG
lcl|Query_10161               ALFGSSDA-PRAFL----------GSSLALTPIQKMAVAYYLIQRERRAAPFSALVSLAG
lcl|Query_10162               VLFGRHAP-VFIGH---------GSGYKTVSPTQKFLLLQYVNKLNGMPNCFGLLSEICH
lcl|Query_10163               AVYGERGE-LPFFG---------HAYGRDLTSCQRFVIVQYILSRWEAFNCYAVIEDLTR
lcl|Query_10164               AVYGERGE-LPFFG---------HAYGRDLTSCQRFVIVQYILSRWEAFNCYAVIEDLTR
lcl|Query_10165               AVYGERGE-LPFFG---------HAYGRDLTSCQRFVIVQYILSRWEAFNCYAVIEDLTR
lcl|Query_10166               AVYGERGE-LPFFG---------HAYGRDLTSCQRFVIVQYILSRWEAFNCYAVIEDLTR
lcl|Query_10167               AVYGERGE-LPFFG---------HAYGRDLTSCQRFVIVQYILSRWEAFNCYAVIEDLTR
lcl|Query_10168               AVYGERGE-LPFFG---------HAYGRDLTSCQRFVIVQYILSRWEAFNCYAVIEDLTR
lcl|Query_10169               AVYGERGE-LPFFG---------HAYGRDLTSCQRFVIVQYILSRWEAFNCYAVIEDLTR
lcl|Query_10170               AVYGERGE-LPFFG---------HAYGRDLTSCQRFVIVQYILSRWEAFNCYAVIEDLTR
lcl|Query_10171               AVYGERGE-LPFFG---------HAYGRDLTSCQRFVIVQYILSRWEAFNCYAVIEDLTR
lcl|Query_10172               AVYGERGE-LPFFG---------HAYGRDLTSCQRFVIVQYILSRWEAFNCYAVIEDLTR
lcl|Query_10173               AVYGERGE-LPFFG---------HAYGRDLTCCQRFVIVQYILSRWEAFNCYAVIEDLTR
lcl|Query_10174               ALFGRH-A-SMFVGV--------GPENKNISPSQKFLLLQYIHILNRLPNCYDLIRELCD
lcl|Query_10175               ALFGRH-A-SMFVGV--------GPENKNISPSQKFLLLQYIHILNRLPNCYDLIRELCD
lcl|Query_10176               ALFGRH-A-SMFVGV--------GPENKNISPSQKFLLLQYIHILNRLPNCYDLIRELCD
lcl|Query_10177               ALFGRH-A-SMFVGV--------GPENKNISPSQKFLLLQYIHILNRLPNCYDLIRELCD
lcl|Query_10178               ALFGRH-A-SMFVGV--------GPENKNISPSQKFLLLQYIHILNRLPNCYDLIRELCD
lcl|Query_10179               ALFGRH-A-SMFVGV--------GPENKNISPSQKFLVLQYIHILNRLPNCYDLIRELCD
lcl|Query_10180               AIFGEQEKPLQFIGS--------HLISTETSKLQLFVLIQFIFARWNLFNCYATLEKLTN
lcl|Query_10181               AVFGGVAG-SQFIG---------TSLRENGTPAQKFALCQYILARTGLPNCYPLIDYMCR
lcl|Query_10182               AVFGGVAG-SQFIG---------TSLRENGTPAQKFALCQYILARTGLPNCYPLIDYMCR
lcl|Query_10183               ALFGPRGR-RGFVGE--------SVADYGFSFCQRFALCQFLLARWGLASCYGALEHLAA
lcl|Query_10184               ATFGRGSP---PFVG--------GSLPKNVTPTQKFVILQYTQARLNLPTCYPLIEHLCL
lcl|Query_10185               ASFGNIG--ELFVGY---------SMGRSVSSAQKFALVQYILCKGGYPNCYPIIEHLCV
lcl|Query_10186               ASFGNIG--ELFVGY---------SMGRSVSSAQKFALVQYILCKGGYPNCYPIIEHLCV
lcl|Query_10187               ASFGNIG--ELFVGY---------SMGRSVSSAQKFALVQYILCKGGYPNCYPIIEHLCV
lcl|Query_10188               ALFGPRGR-RGFVGE--------SVADYGFSFCQRFALCQFLLSRWGMASCYGALEHLAE
lcl|Query_10189               ALFGPRGR-RGFVGE--------SVADYGFSFCQRFALCQFLLSRWGMASCYGALEHLAE
lcl|Query_10190               AIFGPRGR-RGFVGE--------SVADYGFSFCQRFALCQFLLARWGMASCYGALEHLAE
lcl|Query_10191               AVFGPRGR-RGFVGE--------AVADYGFSFCQRFALCQFLLARWGMASCYGALAHLAE
lcl|Query_10192               ALFGPRGR-RGFVGE--------SVADYGFSFCQRFALCQFLLSRWGMASCYGALEHLAE
lcl|Query_10193               ALFGPRGR-RGFVGE--------SVADYGFSFCQRFALCQFLLSRWGMASCYGALEHLAE
lcl|Query_10194               ALFGPRGR-RGFVGE--------SVADYGFSFCQRFALCQFLLSRWGMASCYGALEHLAE
lcl|Query_10195               ALFGPRGR-RGFVGE--------SVADYGFSFCQRFALCQFLLSRWGMASCYGALEHLAE
lcl|Query_10196               ALFGPRGR-RGFVGE--------SVADYGFSFCQRFALCQFLLSRWGMASCYGALEHLAE
lcl|Query_10197               ALFGPRGR-RGFVGE--------SVADYGFSFCQRFALCQFLLSRWGMASCYGALEHLAE
lcl|Query_10198               ALFGPRGR-RGFVGE--------SVADYGFSFCQRFALCQFLLSRWGMASCYGALEHLAE
lcl|Query_10199               VLFGRHAP-VFIGH---------GSGYKTVSPTQKFLLLQYVNKLNGMPNCFGLLSEICH
lcl|Query_10200               VLFGRHAP-VFIGH---------GSGYKTVSPTQKFLLLQYVNKLNGMPNCFGLLSEICH
lcl|Query_10201               KLFGSVGA-PRAFL----------GAALALSPTQKLAVYYYLIHRERRMSPFPALVRLVG
lcl|Query_10202               ALFGPRGR-RGFVGE--------SVADYGFSFCQRFALCQFLLSRWGMASCYGALEHLAE
lcl|Query_10203               KLFGSAGA-PRAFI----------GAALGLSPLQKLAVYYYIIHRERRLSPFPALVRLVG
lcl|Query_10204               ALFGPRGR-RGFVGA--------AVAEYGFSFCQRFALCQFLLARWGMASCYGALEHLAA
lcl|Query_10205               KLFGSVGA-PRAFL----------GAALALSPTQKLAVYYYLIHRERRMSPFPALVRLVG
lcl|Query_10206               KLFGSVGA-PRAFF----------GAALALSPTQKLAVYYYLIHRERRMSPFPALARLVG
lcl|Query_10207               ALFGPRGR-RGFVGE--------SVADYGFSFCQRFALCQFLLSRWGMASCYGALEHLAE
lcl|Query_10208               ALFGPRGR-RGFVGE--------SVADYGFSFCQRFALCQFLLSRWGMASCYGALEHLAE
lcl|Query_10209               ALFGPRGR-RGFVGE--------SVADYGFSFCQRFALCQFLLSRWGMASCYGALEHLAE
lcl|Query_10210               KLFGSAGA-PRAFI----------GAALGLSPLQKLAVYYYIIHRERRLSPFPALVRLVG
lcl|Query_10211               KLFGSAGA-PRAFI----------GAALGLSPLQKLAVYYYIIHRERRLSPFPALVRLVG
lcl|Query_10212               KLFGSAGA-PRAFI----------GAALGLSPLQKLAVYYYIIHRERRLSPFPALVRLVG
lcl|Query_10213               KLFGSAGA-PRAFI----------GAALGLSPLQKLAVYYYIIHRERRLSPFPALVRLVG
                                                                                          

lcl|Query_10001               GQTPMSN-----PPTVAEVA--------D--------------------RANEIFQSALI
lcl|Query_10002               GQTPMSN-----PPTVAEVA--------D--------------------RANEIFQSALI
lcl|Query_10003               G--PGSG-----PDKDARVS--------DDLLHLTAE------------RVNSLFQEAYV
lcl|Query_10004               G--PGSG-----PDKDARVS--------DDLLHLTAE------------RVNSLFQEAYV
lcl|Query_10005               RYIQRHG---LYVPAPDEPT--------------------------LADAMNGLFRDALA
lcl|Query_10006               KYNQHHG---INVPPSDEFL--------------------------LADLLNALFRDALT
lcl|Query_10007               KYNQHHG---ITVPPPDDFL--------------------------LADLLNSLFRDALT
lcl|Query_10008               KHIHHYG---VPVPPVDEDV--------------------------LVDAMNCMFRDALA
lcl|Query_10009               GYVQHYG---VALPPVDDEA--------------------------LADALNCVLRDALA
lcl|Query_10010               GYVQHYG---VALPPVDDEA--------------------------LVDALNCVLRDALA
lcl|Query_10011               GYVQHYG---VALPPVDDEA--------------------------LVDALNCVLRDALA
lcl|Query_10012               SYIQVNQ-HP--IQKLNVNI--------------------------ILDSANEIIRKSSI
lcl|Query_10013               SYIQVNQ-HP--IQKLNVNI--------------------------ILDSANEIIRKSSI
lcl|Query_10014               SYIQVNQ-HP--IQKLNVNI--------------------------ILDSANEIIRKSSI
lcl|Query_10015               RLDERPG----AGAGDDDD--GGEGGGGGGHG---G----SRAASAVAHAVNRVLREATV
lcl|Query_10016               RLDERPG----AGAGDDDDD-GGEGGGGGGHG---G----SRAASAVAHAVNRVLREATV
lcl|Query_10017               SYIHVNQ-EV--SKIVDVDK--------------------------IIDIVNEIIRESSI
lcl|Query_10018               RLDERPG----AGAGDDDDDDGGEGGGGGGHG---G----SRAASAVAHAVNRVLREATV
lcl|Query_10019               RLDERPG----AGAGDDDDDDGGDGGGGGGHG---G----SRAASAVAHAVNRVLREATV
lcl|Query_10020               RLDERPG----AGAGDDDDDDGGEGGGGGGHG---G----SRAASAVAHAVNRVLREATV
lcl|Query_10021               TLDERPG----AGAGDDDDDDGGEGGGGGGHG---G----SRAASAVAHAVNRVLREATV
lcl|Query_10022               RLDERPG----AGAGDDDDDDGGDGGGGGGHG---G----SRAASAVAHAANRVLREATV
lcl|Query_10023               RLDERPG----AGAGDDDDDDGGEGGGGGGHG---G----SRAASAVAHAVNRVLREATV
lcl|Query_10024               GHLQHHG---IGVPPTDEPF--------------------------VAESVNELFRDALA
lcl|Query_10025               GHLQHHG---IGVPPTDEPF--------------------------VAESANELFRDALA
lcl|Query_10026               GHLQHHG---IGVPPTDEPF--------------------------VAESANELFRDALA
lcl|Query_10027               GHLQHHD---IGAPPTDEPF--------------------------VAESVNELFRDALA
lcl|Query_10028               AHLRHHD---IAVPPTDEPF--------------------------VAESVNELFRDTLA
lcl|Query_10029               AHLRHRD---VAVPPTDEPF--------------------------VAESVNELFRDALA
lcl|Query_10030               GHLQHHG---IGVPPTDEPF--------------------------VAESANELFRDALA
lcl|Query_10031               AHLRHHD---IAVPPTDEPF--------------------------VAESVNELFRDTLA
lcl|Query_10032               GHLQHHG---IGVPPTDEPF--------------------------VAESANELFRDALA
lcl|Query_10033               SHLRYHD---AAVPPIDEPF--------------------------LADAVNEIFRDALA
lcl|Query_10034               AHLRHHD---VAVPPTDEPF--------------------------LADAVNEIFRDALA
lcl|Query_10035               AHLRHHD---VAVPPTDEPF--------------------------LADAVNEIFRDALA
lcl|Query_10036               AHLRHRD---VAVPPTDEPF--------------------------LADAVNEIFRDALA
lcl|Query_10037               SYSRAFS-TP-EPKPGDVHT--------------------------TLDAVNDLLGEGAI
lcl|Query_10038               SYSRAFS-TP-EPKPGDVHT--------------------------TLDAVNDLLGEGAI
lcl|Query_10039               SYSRAFS-TP-EPKPGDVHT--------------------------TLDAVNDLLGEGAI
lcl|Query_10040               SYSRAFS-TP-EPKPGDVHT--------------------------TLDAVNDLLGEGAI
lcl|Query_10041               AHLRHHD---VAVPPTDEPF--------------------------LADAVNEIFRDALA
lcl|Query_10042               AHLRHRD---VAVPPTDEPF--------------------------LADAVNEIFRDALA
lcl|Query_10043               AHLRHRD---VAVPPTDEPF--------------------------LADAVNEIFRDALA
lcl|Query_10044               SYVAGRN-LPHEVAPTDEQL--------------------------VLGAANIVARELCL
lcl|Query_10045               SYIGAVH--DACDPLPDPHL--------------------------VADAVNEIIRESAM
lcl|Query_10046               SYIGAVH--DACDPLPDPHL--------------------------VADAVNEIIRESAM
lcl|Query_10047               SYIGAVH--DACDPLPDPHL--------------------------VADAVNEIIRESAM
lcl|Query_10048               SYIGAVH--DACDPLPDPHL--------------------------VADAVNEIIRESAM
lcl|Query_10049               LFAAERG---AAETPPDEPA--------------------------LAEAVNGVFRDLLL
lcl|Query_10050               SYIGAVP--EARDPLPDPHL--------------------------VADAVNEIIRESGI
lcl|Query_10051               SYIGAVP--EARDPLPDPHL--------------------------VADAVNEIIRESGI
lcl|Query_10052               SYIGAVP--EARDPLPDPHL--------------------------VADAVNEIIRESGI
lcl|Query_10053               SYIGAVP--EARDPLPDPHL--------------------------VADAVNEIIRESGI
lcl|Query_10054               SYIGAVP--EARDPLPDPHL--------------------------VADAVNEIIRESGI
lcl|Query_10055               SYIGAVP--EARDPLPDPHL--------------------------VADAVNEIIRESGI
lcl|Query_10056               SYIGAVP--EARDPLPDPHL--------------------------VADAVNEIIRESGI
lcl|Query_10057               SYIGAVP--EARDPLPDPHL--------------------------VADAVNEIIRESGI
lcl|Query_10058               SYIGAVP--EARDPLPDPHL--------------------------VADAVNEIIRESGI
lcl|Query_10059               SYIGAVP--EARDPLPDPHL--------------------------VADAVNEIIRESGI
lcl|Query_10060               SYIGAVP--EARDPLPDPHL--------------------------VADAANEIIRESGI
lcl|Query_10061               SYIGAVP--EARDPLPDPHL--------------------------VADAVNEIIRESGI
lcl|Query_10062               SYANAYP--EAHGRLPEADL--------------------------VADAANELVRESGF
lcl|Query_10063               SYASAYP--EAHDRLPDANL--------------------------VADAANELVRESAF
lcl|Query_10064               RYTQRHG---LYVPRPDDPV--------------------------LADAINGLVRDALA
lcl|Query_10065               RYTQRHG---LYVPRPDDPV--------------------------LADAINGLVRDALA
lcl|Query_10066               RYVEAHN---ISLPPICEHL--------------------------LGDVLNSLFRDALL
lcl|Query_10067               RYVDACK---ISVPPICEYV--------------------------LGDILNSLFRDALL
lcl|Query_10068               RYIQRHG---LYVPAPDEPT--------------------------LADAMNGLFRDALA
lcl|Query_10069               RYIQHHG---LYVPAPDEPT--------------------------LADAMNGLFRDALA
lcl|Query_10070               RYIQRHG---LYVPAPDEPT--------------------------LADAMNGLFRDALA
lcl|Query_10071               RYIQRHG---LYVPAPDEPT--------------------------LADAMNGLFRDALA
lcl|Query_10072               RYIQRHG---LYVPAPDEPT--------------------------LADAMNGLFRDALA
lcl|Query_10073               RYIQRHG---LYVPAPDEPT--------------------------LADAMNGLFRDALA
lcl|Query_10074               RYIQRHG---LYVPAPDEPT--------------------------LADAMNGLFRDALA
lcl|Query_10075               RYIQRHG---LYVPAPDEPT--------------------------LADAMNGLFRDALA
lcl|Query_10076               RYIQRHG---LYVPAPDEPT--------------------------LADAMNGLFRDALA
lcl|Query_10077               RYIQRHG---LYVPAPDEPT--------------------------LADAMNGLFRDALA
lcl|Query_10078               RYIQRHG---LYVPAPDEPT--------------------------LADAMNGLFRDALA
lcl|Query_10079               RYIQRHG---LYVPAPDEPT--------------------------LADAMNGLFRDALA
lcl|Query_10080               RYIQRHG---LYVPAPDEPT--------------------------LADAMNGLFRDALA
lcl|Query_10081               RYVQRHG---LYVPAPDEPT--------------------------LADAMNGLFRDALA
lcl|Query_10082               RYIQRHG---LYVPAPDEPT--------------------------LADAMNGLFRDALA
lcl|Query_10083               RYIQRHG---LYVPAPDEPT--------------------------LADAMNGLFRDALA
lcl|Query_10084               RYIQRHG---LYVPAPDEPT--------------------------LADAMNGLFRDALA
lcl|Query_10085               RYIQRHG---LYVPAPDEPT--------------------------LADAMNGLFRDALA
lcl|Query_10086               RYIQRHG---LYVPAPDEPT--------------------------LADAMNGLFRDALA
lcl|Query_10087               RYIQRHG---LYVPAPDEPT--------------------------LADAMNGLFRDALA
lcl|Query_10088               RYIQRHG---LYVPAPDEPT--------------------------LADAMNGLFRDALA
lcl|Query_10089               RYIQRHG---LYVPAPDEPT--------------------------LADAMNGLFRDALA
lcl|Query_10090               RYIQRHG---LYVPAPDEPT--------------------------LADAMNGLFRDALA
lcl|Query_10091               RYIQRHG---LYVPAPDEPT--------------------------LADAMNGLFRDALA
lcl|Query_10092               QHAPAGE---ESPPLVSDSV--------------------------IADMANHMFRVAVF
lcl|Query_10093               TLDERPG----AGAGDDED--GGEGGGGGGNGNGDG--GASRAASAVAHAVNRVLREATV
lcl|Query_10094               RYTQRHG---LYVPRPDDPV--------------------------LADAINGLFRDALA
lcl|Query_10095               RYTQRHG---LYVPRPNDPV--------------------------LADAINGLFRDALA
lcl|Query_10096               RYTQRHG---LYVPRPDDPV--------------------------LADAINGLVRDALA
lcl|Query_10097               RYTQRHG---LYVPRPDDPV--------------------------LADAINGLVRDALA
lcl|Query_10098               SYISAMP-PTEDLDIIDDSL-----------------------LNEIVDAANGILREVGF
lcl|Query_10099               TLDERPG----AGAGDDED--GGEGGGGGGNGNGGG--GASRAASAVAHAVNRVLREATV
lcl|Query_10100               TLDERPG----AGAGDDED--GGEGGGGGGNGNGDG--GASRAASAVAHAVNRVLREATV
lcl|Query_10101               TLDERPG----AGAGDDED--GGEGGGGGGNGNGDG--GASRAASAVAHAVNRVLREATV
lcl|Query_10102               TLDERPG----AGAGDDED--GGEGGGGGGNGNGDG--GASRAASAVAHAVNRVLREATV
lcl|Query_10103               TLDERPG----AGAGDDED--GGEGGGGGGNGNGDG--GASRAASAVAHAVNRVLREATV
lcl|Query_10104               TLDERPG----AGAGDDED--GGEGGGGGGNGNGDG--GASRAASAVAHAVNRVLREATV
lcl|Query_10105               TLDERPG----AGAGDDED--GGEGGGGGGNGNGDG--GASRAASAVAHAVNRVLREATV
lcl|Query_10106               RYIQRHG---LYVPAPDEPT--------------------------LADAMNGLFRDALA
lcl|Query_10107               RYTQRHG---LYVPRPDDPV--------------------------LADAVNGLFRDALA
lcl|Query_10108               RYTQRHG---LYVPRPDDPV--------------------------LADAVNGLFRDALA
lcl|Query_10109               RYTQRHG---LYVPRPDDPV--------------------------LADAVNGLFRDALA
lcl|Query_10110               RYTQRHG---LYVPRPDDPV--------------------------LADAVNGLFRDALA
lcl|Query_10111               RYTQRHG---LYVPRPDDPV--------------------------LADAVNGLFRDALA
lcl|Query_10112               RYTQRHG---LYVPRPDDPV--------------------------LADAINGLFRDALA
lcl|Query_10113               RYTQRHG---LYVPRPDDPV--------------------------LADAINGLFRDALA
lcl|Query_10114               RYTQRHG---LYVPRPDDPV--------------------------LADAINGLFRDALA
lcl|Query_10115               RYTQRHG---LYVPRPDDPV--------------------------LADAINGLFRDALA
lcl|Query_10116               RYTQRHG---LYVPRPDDPV--------------------------LADAINGLFRDALA
lcl|Query_10117               RYTQRHG---LYVPRPDDPV--------------------------LADAINGLFRDALA
lcl|Query_10118               RYTQRHG---LYVPRPDDPV--------------------------LADAINGLFRDALA
lcl|Query_10119               RYTQRHG---LYVPRPDDPV--------------------------LADAVNGLFRDALA
lcl|Query_10120               RYTQRHG---LYVPRPDDPV--------------------------LADAINGLFRDALA
lcl|Query_10121               RYTQRHG---LYVPRPDDPV--------------------------LADAINGLFRDALA
lcl|Query_10122               RYTQRHG---LYVPRPDDPV--------------------------LADAINGLFRDALA
lcl|Query_10123               RYTQRHG---LYVPRPDDPV--------------------------LADAINGLFRDALA
lcl|Query_10124               RYTQRHG---LYVPRPDDPV--------------------------LADAINGLFRDALA
lcl|Query_10125               RYTQRHG---LYVPRPDDPV--------------------------LADAINGLFRDALA
lcl|Query_10126               RYTQRHG---LYVPRPDDPV--------------------------LADAINGLFRDALA
lcl|Query_10127               RYTQRHG---LYVPRPDDPV--------------------------LADAINGLFRDALA
lcl|Query_10128               RYTQRHG---LYVPRPDDPV--------------------------LADAINGLFRDALA
lcl|Query_10129               RYTQRHG---LYVPRPDDPV--------------------------LADAINGLFRDALA
lcl|Query_10130               RYTQRHG---LYVPRPDDPV--------------------------LADAINGLFRDALA
lcl|Query_10131               RYTQRHG---LYVPRPDDPV--------------------------LADAINGLFRDALA
lcl|Query_10132               RYTQRHG---LYVPRPDDPV--------------------------LADAINGLFRDALA
lcl|Query_10133               RYTQRHG---LYVPRPDDPV--------------------------LADAINGLFRDALA
lcl|Query_10134               RYTQRHG---LYVPRPDDPV--------------------------LADAINGLFRDALA
lcl|Query_10135               RYTQRHG---MYVPRPDDPV--------------------------LADAINGLVRDALA
lcl|Query_10136               RYTQRHG---LYVPRPDDPV--------------------------LADAINGLVRDALA
lcl|Query_10137               RYTQRHG---LYVPRPDDPV--------------------------LADAINGLFRDALA
lcl|Query_10138               RYTQRHG---LYVPRPDDPV--------------------------LADAINGLVRDALA
lcl|Query_10139               RYTQRHG---LYVPRPDDPV--------------------------LADAINGLVRDALA
lcl|Query_10140               RYTQRHG---LYVPRPNDPV--------------------------LADAINGLFRDALA
lcl|Query_10141               RYTQRHG---LYVPRPDDPV--------------------------LADAINGLVRDALA
lcl|Query_10142               RYTQRHG---LYVPRPDDPV--------------------------LADAINGLVRDALA
lcl|Query_10143               RYTQRHG---LYVPRPDDPV--------------------------LADAINGLVRDALA
lcl|Query_10144               RYTQRHG---LYVPRPDDPV--------------------------LADAINGLVRDALA
lcl|Query_10145               RYTQRHG---LYVPRPDDPV--------------------------LADAINGLVRDALA
lcl|Query_10146               RYTQRHG---LYVPRPDDPV--------------------------LADAINGLVRDALA
lcl|Query_10147               RYTQRHG---LYVPRPDDPV--------------------------LADAINGLVRDALA
lcl|Query_10148               RYTQRHG---LYVPRPDDPV--------------------------LADAINGLVRDALA
lcl|Query_10149               RYTQRHG---LYVPRPDDPV--------------------------LADAINGLFRDALA
lcl|Query_10150               RYTQRHG---LYVPRPDDPV--------------------------LADAINGLVRDALA
lcl|Query_10151               RYTQRHG---LYVPRPDDPV--------------------------LADAINGLVRDALA
lcl|Query_10152               RYTQRHG---LYVPRPDDPV--------------------------LADAINGLVRDALA
lcl|Query_10153               RYTQRHS---LYVPRPDDPV--------------------------LADAINGLVRDALA
lcl|Query_10154               RYTQRHG---LYVPRPDDPV--------------------------LADAINGLVRDALA
lcl|Query_10155               RYVEAHK---ISLPPICEHL--------------------------LGDVLNSLFRDALL
lcl|Query_10156               TLDERPG----AGAGDDED--GGEGGGGGGNGNGNGNGGASRAASAVAHAVNRVLREATV
lcl|Query_10157               RYTQRHG---LYVPRPDDPV--------------------------LADAINGLFRDALA
lcl|Query_10158               RYTQRHG---LYVPRPDDPV--------------------------LADAINGLVRDALA
lcl|Query_10159               RYTQRHG---LYVPRPDDPV--------------------------LADAINGLVRDALA
lcl|Query_10160               RYTQRHG---LYVPRPDDPV--------------------------LADAINGLVRDALA
lcl|Query_10161               VHASDPS-ASATREQTDETA--------------------------AARAVNGMFRDVLL
lcl|Query_10162               QYQPGVE--KESPQSMLDSV--------------------------LVDMVNSMYKTAVF
lcl|Query_10163               SYVNALPSDDDTDQVAQDLI----------------R--------TIVDTANSLLREAGF
lcl|Query_10164               SYVNALPSDDDTDQVAQDLI----------------R--------TIVDTANSLLREVGF
lcl|Query_10165               SYVNALPSDDDTDQVAQDLI----------------R--------TIVDTANSLLREVGF
lcl|Query_10166               SYVNALPSDDDTDQVAQDLI----------------R--------TIVDTANSLLREVGF
lcl|Query_10167               SYVNALPSDDDTDQVAQDLI----------------R--------TIVDTANSLLREVGF
lcl|Query_10168               SYVNALPSDDDTDQVAQDLI----------------R--------TIVDTANSLLREVGF
lcl|Query_10169               SYVNALPSDDDTDQVAQDLI----------------R--------TIVDTANSLLREVGF
lcl|Query_10170               SYVNALPSDDDTDQVAQDLI----------------R--------TIVDTANSLLREVGF
lcl|Query_10171               SYVNALPSDDDTDQVAQDLI----------------R--------TIVDTANSLLREVGF
lcl|Query_10172               SYVNALPSDDDTDQVAQDLI----------------R--------TIVDTANSLLREVGF
lcl|Query_10173               SYVNALPSDDDTDQVAQDLI----------------R--------TIVDTANSLLREVGF
lcl|Query_10174               HHTSTIE--------GECPT--------------------AMPDCALADMTNSLFRAILF
lcl|Query_10175               HHTSTIE--------GECPT--------------------AMPDCALADMTNSLFRAILF
lcl|Query_10176               HHTSTIE--------GECPT--------------------AMPDCALADMTNSLFRAILF
lcl|Query_10177               HHTSTIE--------GECPT--------------------AMPDCALADMTNSLFRAILF
lcl|Query_10178               HHTSTIE--------GECPT--------------------AMPDCALADMTNSLFRAILF
lcl|Query_10179               HHTSTIE--------GECPT--------------------AMPDCALADMTNSLFRAILF
lcl|Query_10180               SYIHVNQ-EV--SKIVDVDK--------------------------IIDIVNEIIRESSI
lcl|Query_10181               SYANDQK--SEPEPPLDNNA--------------------------LADTANALFRYAAF
lcl|Query_10182               SYANDQK--SEPEPPLDNNA--------------------------LADTANALFRYAAF
lcl|Query_10183               SYAANYP-HRAGAPL-DEGT--------------------------VADAANDVLRELCV
lcl|Query_10184               SYAADPE--AFPAPPLEEHA--------------------------LADTVNALFRSATF
lcl|Query_10185               SLSADSE-SF-PEPPRDIHL--------------------------LVDTTNRLFRESCI
lcl|Query_10186               SLSADSE-SF-PEPPRDIHL--------------------------LVDTTNRLFRESCI
lcl|Query_10187               SLSADSE-SF-PEPPRDIHL--------------------------LVDTTNRLFRESCI
lcl|Query_10188               SYAANYP-HRAAAPL-DEGT--------------------------VADAANDILRELCV
lcl|Query_10189               SYAANYP-HRAAAPL-DEGT--------------------------VADAANDILRELCV
lcl|Query_10190               SYAANYP-HRAGAPL-DEGT--------------------------VADAANDVLRELCA
lcl|Query_10191               SYAANYP-HRAAAPL-DEGT--------------------------VADAANDVLRELCA
lcl|Query_10192               SYAANYP-HRAAAPL-DEGT--------------------------VADAANDILRELCV
lcl|Query_10193               SYAANYP-HRAAAPL-DEGT--------------------------VADAANDILRELCV
lcl|Query_10194               SYAANYP-HRAAAPL-DEGT--------------------------VADAANDILRELCV
lcl|Query_10195               SYAANYP-HRAAAPL-DEGT--------------------------VADAANDILRELCV
lcl|Query_10196               SYAANYP-HRAAAPL-DEGT--------------------------VADAANDIIRELCV
lcl|Query_10197               SYAANYP-HRAAAPL-DEGT--------------------------VADAANDILRELCV
lcl|Query_10198               SYAANYP-HRAAAPL-DEGT--------------------------VADAANDILRELCV
lcl|Query_10199               QYQPGVE--KESPQSMLDSV--------------------------LVDMVNSMYKTAVF
lcl|Query_10200               QYQPGVE--KESPQSMLDSV--------------------------LVDMVNSMYKTAVF
lcl|Query_10201               RYIQRHG---LYVPAPDEPT--------------------------LADAMNGLFRDALA
lcl|Query_10202               SYVANYP-HRAAAPL-DEGT--------------------------VADAANDVLRELCA
lcl|Query_10203               RYTQRHG---LYVPRPDDPV--------------------------LADAINGLFRDALA
lcl|Query_10204               SYAATYP-RRAGAPLLDEGT--------------------------VADAANDVLRELCA
lcl|Query_10205               RYIQRHG---LYVPAPDEPT--------------------------LADAMNGLFRDALA
lcl|Query_10206               RYIQRHG---LYVPAPDEPT--------------------------LADAMNGLFRDALA
lcl|Query_10207               SYVANYP-HRAAAPL-DEGT--------------------------VADAANDVLRELCA
lcl|Query_10208               SYVANYP-HRAAAPL-DEGT--------------------------VADAANDVLRELCA
lcl|Query_10209               SYVANYP-HRAAAPL-DEGT--------------------------VADAANDVLRELCA
lcl|Query_10210               RYTQRHG---LYVPRPDDPV--------------------------LADAINGLVRDALA
lcl|Query_10211               RYTQRHG---LYVPRPDDPV--------------------------LADAINGLFRDALA
lcl|Query_10212               RYTQRHG---LYVPRPDDPV--------------------------LADAINGLFRDALA
lcl|Query_10213               RYTQRHG---LYVPRPDDPV--------------------------LADAINGLFRDALA
                                                                                 *        

lcl|Query_10001               FMYVLEAIIETE----FPQGYQ-------------------------------------I
lcl|Query_10002               FMYVLEAIIETE----FPQGYQ-------------------------------------I
lcl|Query_10003               VSSCLESLARSS----PPRHQEPCRSADALALERLAL-------------GPDSGKRWLI
lcl|Query_10004               VSSCLESLARSS----PPRRQEPCRSADALALERLAL-------------GPDSGKRWLI
lcl|Query_10005               AGTVAEQLLM-F--DLLPPK----------------------------------------
lcl|Query_10006               LGLAAEQLLM-F--DVLPPR----------------------------------------
lcl|Query_10007               FGLTAEQLLM-F--DVLPPR----------------------------------------
lcl|Query_10008               AGVVAEQMIRAT-----PQCFV----------------------------------DTWA
lcl|Query_10009               AGVAAEHLLHAP-----PRCV----------------------------------VDPWV
lcl|Query_10010               AGVAAEHLLHMP-----PRCV----------------------------------ADPWV
lcl|Query_10011               AGVAAEHLLHMP-----PRCV----------------------------------ADPWM
lcl|Query_10012               LGNMS-ILILHL--NLPGMI----------------------------------------
lcl|Query_10013               LGNMS-ILILHL--NLPGMI----------------------------------------
lcl|Query_10014               LGNMS-ILILHL--NLPGMI----------------------------------------
lcl|Query_10015               FGEVMRMLVNAA-VVHAPAI-----------------------------------AD---
lcl|Query_10016               FGEVMRMLVNAA-VVHAPAI-----------------------------------AD---
lcl|Query_10017               LGSMS-ILILRL--NLPGLF----------------------------------------
lcl|Query_10018               FGEVMRMLVNAA-VVHAPAI-----------------------------------AD---
lcl|Query_10019               FGEVMRMLVNAA-VVHAPAI-----------------------------------AD---
lcl|Query_10020               FGEVMRMLVNAA-VVHAPAI-----------------------------------AD---
lcl|Query_10021               FGEVMRMLVNAA-VVHAPAI-----------------------------------A----
lcl|Query_10022               FGEVMRMLVNAA-VVHAPAI-----------------------------------AD---
lcl|Query_10023               FGEVMRMLVNAA-VVHAPAI-----------------------------------AD---
lcl|Query_10024               LGAVAEQLLM-F--DILPPR----------------------------------------
lcl|Query_10025               LGAVAEQLLM-F--DILPPR----------------------------------------
lcl|Query_10026               LGAVAEQLLM-F--DILPPR----------------------------------------
lcl|Query_10027               LGAVAEQLLM-F--DVLPPR----------------------------------------
lcl|Query_10028               LGAVAEQLLM-F--DILPPR----------------------------------------
lcl|Query_10029               LGAVAEQLLM-F--DVLPPR----------------------------------------
lcl|Query_10030               LGAVAEQLLM-F--DILPPR----------------------------------------
lcl|Query_10031               LGAVAEQLLM-F--DILPPR----------------------------------------
lcl|Query_10032               LGAVAEQLLM-F--DILPPR----------------------------------------
lcl|Query_10033               LGAVAEQLLM-F--DVLPPR----------------------------------------
lcl|Query_10034               LGAVAERLLM-F--DVLPPR----------------------------------------
lcl|Query_10035               LGAVAERLLM-F--DVLPPR----------------------------------------
lcl|Query_10036               LGAVAERLLM-F--DVLPPR----------------------------------------
lcl|Query_10037               LGKLS-VLIFYM--QLHPMI----------------------------------------
lcl|Query_10038               LGKLS-VLIFYM--QLHPMI----------------------------------------
lcl|Query_10039               LGKLS-VLIFYM--QLHPMI----------------------------------------
lcl|Query_10040               LGKLS-VLIFYM--QLHPMI----------------------------------------
lcl|Query_10041               LGAVAERLLM-F--DVLPPR----------------------------------------
lcl|Query_10042               LGAVAERLLM-F--DVLPPR----------------------------------------
lcl|Query_10043               LGAVAERLLM-F--DVLPPR----------------------------------------
lcl|Query_10044               LCTVTEQLIRTR----FPPA----------------------------------------
lcl|Query_10045               LGDLCEIIVR-Y--THSNTP----------------------------------------
lcl|Query_10046               LGDLCEIIVR-Y--THSNTP----------------------------------------
lcl|Query_10047               LGDLCEIIVR-Y--THSNTP----------------------------------------
lcl|Query_10048               LGDLCEIIVR-Y--THSNTP----------------------------------------
lcl|Query_10049               LGGAAELLLM-F--DALPPR----------------------------------------
lcl|Query_10050               LGELCEIIVR-Y--TQPTDP----------------------------------------
lcl|Query_10051               LGELCEIIVR-Y--TQPTDP----------------------------------------
lcl|Query_10052               LGELCEIIVR-Y--TQPTDP----------------------------------------
lcl|Query_10053               LGELCEIIVR-Y--TQPTDP----------------------------------------
lcl|Query_10054               LGELCEIIVR-Y--TQPTDP----------------------------------------
lcl|Query_10055               LGELCEIIVR-Y--TQPTDP----------------------------------------
lcl|Query_10056               LGELCEIIVR-Y--TQPTDP----------------------------------------
lcl|Query_10057               LGELCEIIVR-C--TQPTDP----------------------------------------
lcl|Query_10058               LGELCEIIVR-C--TQPTDP----------------------------------------
lcl|Query_10059               LGELCEIIVR-C--TQPTDP----------------------------------------
lcl|Query_10060               LGELCEIIVR-C--TQPTDP----------------------------------------
lcl|Query_10061               LGELCEIIVR-C--TKPTDP----------------------------------------
lcl|Query_10062               LGEMCERLVR-L--DPPPLV----------------------------------------
lcl|Query_10063               LGEMCERLVR-L--NPPPLA----------------------------------------
lcl|Query_10064               AGTTAEQLLM-F--DLLPPK----------------------------------------
lcl|Query_10065               AGTTAEQLLM-F--DLLPPK----------------------------------------
lcl|Query_10066               SGLLAEQLIRGK--------------------------------------------DWTH
lcl|Query_10067               SGLLAEQLIRGK--------------------------------------------AWTH
lcl|Query_10068               AGTVAEQLLM-F--DLLPPK----------------------------------------
lcl|Query_10069               AGTVAEQLLM-F--DLLPPK----------------------------------------
lcl|Query_10070               AGTVAEQLLM-F--DLLPPK----------------------------------------
lcl|Query_10071               AGTVAEQLLM-F--DLLPPK----------------------------------------
lcl|Query_10072               AGTVAEQLLM-F--DLLPPK----------------------------------------
lcl|Query_10073               AGTVAEQLLM-F--DLLPPK----------------------------------------
lcl|Query_10074               AGTVAEQLLM-F--DLLPPK----------------------------------------
lcl|Query_10075               AGTVAEQLLM-F--DLLPPK----------------------------------------
lcl|Query_10076               AGTVAEQLLM-F--DLLPPK----------------------------------------
lcl|Query_10077               AGTVAEQLLM-F--DLLPPK----------------------------------------
lcl|Query_10078               AGTVAEQLLM-F--DLLPPK----------------------------------------
lcl|Query_10079               AGTVAEQLLM-F--DLLPPK----------------------------------------
lcl|Query_10080               AGTVAEQLLM-F--DLLPPK----------------------------------------
lcl|Query_10081               AGTVAEQLLM-F--DLLPPK----------------------------------------
lcl|Query_10082               AGTVAEQLLM-F--DLLPPK----------------------------------------
lcl|Query_10083               AGTVAEQLLM-F--DLLPPK----------------------------------------
lcl|Query_10084               AGTVAEQLLM-F--DLLPPK----------------------------------------
lcl|Query_10085               AGTVAEQLLM-F--DLLPPK----------------------------------------
lcl|Query_10086               AGTVAEQLLM-F--DLLPPK----------------------------------------
lcl|Query_10087               AGTVAEQLLM-F--DLLPPK----------------------------------------
lcl|Query_10088               AGTVAEQLLM-F--DLLPPK----------------------------------------
lcl|Query_10089               AGTVAEQLLM-F--DLLPPK----------------------------------------
lcl|Query_10090               AGTVAEQLLM-F--DLLPPK----------------------------------------
lcl|Query_10091               AGTVAEQLLM-F--DLLPPK----------------------------------------
lcl|Query_10092               IGMVVEIVAGCV--SFASEE----------------------------------------
lcl|Query_10093               FGEVMRMLVNAA-VVHAPAL-----------------------------------APIVS
lcl|Query_10094               AGTTAEQLLM-F--DLLPPK----------------------------------------
lcl|Query_10095               AGTTAEQLLM-F--DLLPPK----------------------------------------
lcl|Query_10096               AGTTAEQLLM-F--DLLPPK----------------------------------------
lcl|Query_10097               AGTTAEQLLM-F--DLLPPK----------------------------------------
lcl|Query_10098               VGALAEQLVFVN---LPQLA----------------------------------------
lcl|Query_10099               FGEVMRMLVNAA-VVHAPAL-----------------------------------APVVS
lcl|Query_10100               FGEVMRMLVNAA-VVHAPAL-----------------------------------APIVS
lcl|Query_10101               FGEVMRMLVNAA-VVHAPAL-----------------------------------APIVS
lcl|Query_10102               FGEVMRMLVNAA-VVHAPAL-----------------------------------APIVS
lcl|Query_10103               FGEVMRMLVNAA-VVHAPAL-----------------------------------APIVS
lcl|Query_10104               FGEVMRMLVNAA-VVHAPAL-----------------------------------APIVS
lcl|Query_10105               FGEVMRMLVNAA-VVHAPAL-----------------------------------APIVS
lcl|Query_10106               AGTVAEQLLM-F--DLLPPK----------------------------------------
lcl|Query_10107               AGTTAEQLLM-F--DLLPPK----------------------------------------
lcl|Query_10108               AGTTAEQLLM-F--DLLPPK----------------------------------------
lcl|Query_10109               AGTTAEQLLM-F--DLLPPK----------------------------------------
lcl|Query_10110               AGTTAEQLLM-F--DLLPPK----------------------------------------
lcl|Query_10111               AGTTAEQLLM-F--DLLPPK----------------------------------------
lcl|Query_10112               AGTTAEQLLM-F--DLLPPK----------------------------------------
lcl|Query_10113               AGTTAEQLLM-F--DLLPPK----------------------------------------
lcl|Query_10114               AGTTAEQLLM-F--DLLPPK----------------------------------------
lcl|Query_10115               AGTTAEQLLM-F--DLLPPK----------------------------------------
lcl|Query_10116               AGTTAEQLLM-F--DLLPPK----------------------------------------
lcl|Query_10117               AGTTAEQLLM-F--DLLPPK----------------------------------------
lcl|Query_10118               AGTTAEQLLM-F--DLLPPK----------------------------------------
lcl|Query_10119               AGTTAEQLLM-F--DLLPPK----------------------------------------
lcl|Query_10120               AGTTAEQLLM-F--DLLPPK----------------------------------------
lcl|Query_10121               AGTTAEQLLM-F--DLLPPK----------------------------------------
lcl|Query_10122               AGTTAEQLLM-F--DLLPPK----------------------------------------
lcl|Query_10123               AGTTAEQLLM-F--DLLPPK----------------------------------------
lcl|Query_10124               AGTTAEQLLM-F--DLLPPK----------------------------------------
lcl|Query_10125               AGTTAEQLLM-F--DLLPPK----------------------------------------
lcl|Query_10126               AGTTAEQLLM-F--DLLPPK----------------------------------------
lcl|Query_10127               AGTTAEQLLM-F--DLLPPK----------------------------------------
lcl|Query_10128               AGTTAEQLLM-F--DLLPPK----------------------------------------
lcl|Query_10129               AGTTAEQLLM-F--DLLPPK----------------------------------------
lcl|Query_10130               AGTTAEQLLM-F--DLLPPK----------------------------------------
lcl|Query_10131               AGTTAEQLLM-F--DLLPPK----------------------------------------
lcl|Query_10132               AGTTAEQLLM-F--DLLPPK----------------------------------------
lcl|Query_10133               AGTTAEQLLM-F--DLLPPK----------------------------------------
lcl|Query_10134               AGTTAEQLLM-F--DLLPPK----------------------------------------
lcl|Query_10135               AGTTAEQLLM-F--DLLPPK----------------------------------------
lcl|Query_10136               AGTTAEQLLM-F--DLLPPK----------------------------------------
lcl|Query_10137               AGTTAEQLLM-F--DLLPPK----------------------------------------
lcl|Query_10138               AGTTAEQLLM-F--DLLPPK----------------------------------------
lcl|Query_10139               AGTTAEQLLM-F--DLLPPK----------------------------------------
lcl|Query_10140               AGTTAEQLLM-F--DLLPPK----------------------------------------
lcl|Query_10141               AGTTAEQLLM-F--DLLPPK----------------------------------------
lcl|Query_10142               AGTTAEQLLM-F--DLLPPK----------------------------------------
lcl|Query_10143               AGTTAEQLLM-F--DLLPPK----------------------------------------
lcl|Query_10144               AGTTAEQLLM-F--DLLPPK----------------------------------------
lcl|Query_10145               AGTTAEQLLM-F--DLLPPK----------------------------------------
lcl|Query_10146               AGTTAEQLLM-F--DLLPPK----------------------------------------
lcl|Query_10147               AGTTAEQLLM-F--DLLPPK----------------------------------------
lcl|Query_10148               AGTTAEQLLM-F--DLLPPK----------------------------------------
lcl|Query_10149               AGTTAEQLLM-F--DLLPPK----------------------------------------
lcl|Query_10150               AGTTAEQLLM-F--DLLPPK----------------------------------------
lcl|Query_10151               AGTTAEQLLM-F--DLLPPK----------------------------------------
lcl|Query_10152               AGTTAEQLLM-F--DLLPPK----------------------------------------
lcl|Query_10153               AGTTAEQLLM-F--DLLPPK----------------------------------------
lcl|Query_10154               AGTTAEQLLM-F--DLLPPK----------------------------------------
lcl|Query_10155               SGLLAEQLIRGK--------------------------------------------DWTH
lcl|Query_10156               FGEVMRMLVNAA-VVHAPAL-----------------------------------APIVS
lcl|Query_10157               AGTTAEQLLM-F--DLLPPK----------------------------------------
lcl|Query_10158               AGTTAEQLLM-F--DLLPPK----------------------------------------
lcl|Query_10159               AGTTAEQLLM-F--DLLPPK----------------------------------------
lcl|Query_10160               AGTTAEQLLM-F--DLLPPK----------------------------------------
lcl|Query_10161               LSSAADLFLM-F--DSLPPR----------------------------------------
lcl|Query_10162               VGIAAEVVGAWM--PASPDE----------------------------------------
lcl|Query_10163               IGTLAETLLF-L--PLPQLP----------------------------------------
lcl|Query_10164               IGTLAETLLF-L--PLPQLP----------------------------------------
lcl|Query_10165               IGTLAETLLF-L--PLPQLP----------------------------------------
lcl|Query_10166               IGTLAETLLF-L--PLPQLP----------------------------------------
lcl|Query_10167               IGTLAETLLF-L--PLPQLP----------------------------------------
lcl|Query_10168               IGTLAETLLF-L--PLPQLP----------------------------------------
lcl|Query_10169               IGTLAETLLF-L--PLPQLP----------------------------------------
lcl|Query_10170               IGTLAETLLF-L--PLPQLP----------------------------------------
lcl|Query_10171               IGTLAETLLF-L--PLPQLP----------------------------------------
lcl|Query_10172               IGTLAETLLF-L--PLPQLP----------------------------------------
lcl|Query_10173               IGTLAETLLF-L--PLPQLP----------------------------------------
lcl|Query_10174               LGMATEIVVNWM--PSSLEE----------------------------------------
lcl|Query_10175               LGMATEIVVNWM--PSSLEE----------------------------------------
lcl|Query_10176               LGMATEIVVNWM--PSSLEE----------------------------------------
lcl|Query_10177               LGMATEIVVNWM--PSSLEE----------------------------------------
lcl|Query_10178               LGMATEIVVNWM--PSSLEE----------------------------------------
lcl|Query_10179               LGMATEIVVNWM--PSSLEE----------------------------------------
lcl|Query_10180               LGSMS-ILILRL--NLPGLF----------------------------------------
lcl|Query_10181               AGSAADIVLS-C--DYTKLT----------------------------------------
lcl|Query_10182               AGSAADIVLS-C--DYTKLA----------------------------------------
lcl|Query_10183               LGQFAEALARAD-LGEPPRA-------------------E----AESDGAG---DEDE--
lcl|Query_10184               AGAAAEVVARND-FRGADAV----------------------------------------
lcl|Query_10185               IWVSS-VAILST--RVEQLR----------------------------------------
lcl|Query_10186               IWASS-VAILST--RVKQLR----------------------------------------
lcl|Query_10187               IWASS-VAILST--RVKQLR----------------------------------------
lcl|Query_10188               LGRFAEALARAD-LGEPPAP-------------------AEKGGAGGDGGGYDYDCDC--
lcl|Query_10189               LGRFAEALARAD-LGEPPAP-------------------AEKGGAGGDGGGYDYDCDC--
lcl|Query_10190               LGRFAEALARAD-LGEPPAP-------------------A----AGRAGPGYD--CDC--
lcl|Query_10191               LGRFAEALARAD-LGEPPAP-------------------A----VGDAGPGYD--CDC--
lcl|Query_10192               LGRFAEALARAD-LGEPPAP-------------------AEKGGAGGDGGGYDYDCDC--
lcl|Query_10193               LGRFAEALARAD-LGEPPAP-------------------AEKGGAGGDGGGYDYDCDC--
lcl|Query_10194               LGRFAEALARAD-LGEPPAP-------------------AEKGGAGGDGGGYDYDCDC--
lcl|Query_10195               LGRFAEALARAD-LGEPPAP-------------------AEKGGAGGDGGGYDYDCDC--
lcl|Query_10196               LGRFAEALARAD-LGEPPAP-------------------AEKGGAGGDGGGYDYDCDC--
lcl|Query_10197               LGRFAEALARAD-LGEPPAP-------------------AEKGGAGGDGGGYDYDCDC--
lcl|Query_10198               LGRFAEALARAD-LGEPPAP-------------------AEKGGAGGDGGGYDYDCDC--
lcl|Query_10199               VGIAAEVVGAWM--PASPDE----------------------------------------
lcl|Query_10200               VGIAAEVVGAWM--PASPDE----------------------------------------
lcl|Query_10201               AGTVAEQLLM-F--DLLPPK----------------------------------------
lcl|Query_10202               LGRFAEALARAD-PGEPPAP-------------------TPA--------GGGGAPDG--
lcl|Query_10203               AGTTAEQLLM-F--DLLPPK----------------------------------------
lcl|Query_10204               LARFAEALAGAEALPEPPAPGGGWGGAEGEGGAEGEGGAEGEGGAEGEGGAADYDPDPAE
lcl|Query_10205               AGTVAEQLLM-F--DLLPPK----------------------------------------
lcl|Query_10206               AGTVAEQLLM-F--DLLPPK----------------------------------------
lcl|Query_10207               LGRFAEALARAD-PGEPPAP-------------------TPARGAGGGGSGGDGDSDG--
lcl|Query_10208               LGRFAEALARAD-PGEPPAP-------------------TPARGAGGGGSGGDGDSDG--
lcl|Query_10209               LGRFAEALARAD-PGEPPAP-------------------TPARGAGGGGSGGDGDSDG--
lcl|Query_10210               AGTTAEQLLM-F--DLLPPK----------------------------------------
lcl|Query_10211               AGTTAEQLLM-F--DLLPPK----------------------------------------
lcl|Query_10212               AGTTAEQLLM-F--DLLPPK----------------------------------------
lcl|Query_10213               AGTTAEQLLM-F--DLLPPK----------------------------------------
                                                                                          

lcl|Query_10001               -------SEISP----YVRETEHLFSTIRAMA--EPDQLV-------IKISLVSSLIHML
lcl|Query_10002               -------SEISP----YVRETEHLFSTIRAMA--EPDQLV-------IKISLVSSLIHML
lcl|Query_10003               -------GGVLE----RIFKGEGYRAALEFLAPFSTCRIF-------IHRCLASDRVSAF
lcl|Query_10004               -------GGVLE----RIFKGEGYRAALEFLAPFSTCRIF-------IHRCLASDRVSAF
lcl|Query_10005               ----DVPVG-S----D-ARADSAALLRFVDSQ---RLT-P-GGSVSPEHVMYLGAFLGVL
lcl|Query_10006               ----DAPVG-S-----DVRGDSAAVLQLAAALDAQTTDAP-SPAIKPEHVTYLGVFMGIV
lcl|Query_10007               ----DVSVS-S-----DVRGDSAAILQLAAALDAQTTDAP-SPPIKPEHITYLGVFMGIV
lcl|Query_10008               ----------S----EETRTDSLCLLRQASMISNSDMATA----THVGRVRAVCAFVGVL
lcl|Query_10009               ----------A----GELQADSLALLRLASTIT---SEGQSPAASHPDRVRALGAFMGIL
lcl|Query_10010               ----------A----GELQADSLALLRLASTIT---SEGQSPAASHPDRVRALGAFMGIL
lcl|Query_10011               ----------A----GELQADSLALLRLASTIT---SEGQSPAASHPDRVRALGAFMGIL
lcl|Query_10012               ----GYKKF-T----TNIESDSEILTSFVMELENKN-RQFMSMEKIDRISFEISKILECL
lcl|Query_10013               ----GYKKF-T----TNIESDSEILTSFVMELENKN-RQFMSMEKIDRISFEISKILECL
lcl|Query_10014               ----GYKKF-T----TNIESDSEILTSFVMELENKN-RQFMSMEKIDRISFEISKILECL
lcl|Query_10015               ------PAGASPPTTKHAREDAATGLELAVMMSDAETNAL-DADACELVEAAGARVLDGL
lcl|Query_10016               ------PAGASPPTTKHAREDAATGLELAVMMSDAETNAL-DADACELVEAAGARVLDGL
lcl|Query_10017               ----DYRKF-T----TTIDLDSEMLTLFSAELENRN-TKFLSMDEVGRMKFEISKQLECL
lcl|Query_10018               ------PAGASPPTTKHAREDAATGLELAVMMSDAETNAP-DADACELVEAAGARVLDGL
lcl|Query_10019               ------PAGASPPTTKHAREDAATGLELAVMMSDAETNAP-DADACELVEAAGARVLDGL
lcl|Query_10020               ------PAGASPPTTKHAREDAATGLELAVMMSDAETNAP-DADACELVEAAGARVLDGL
lcl|Query_10021               -----APAGASPPTTKHAREDAATGLELAVMMSDAEANAP-APGVCELVEAAGARVLDGL
lcl|Query_10022               ------PAGASPPTTKHAREDAATGLELAVMMSDAETNAP-DADACELVEAAGARVLDGL
lcl|Query_10023               ------PAGASPPTTKHAREDAATGLELAVMMSDAETNAL-DADACELVEAAGARVLDGL
lcl|Query_10024               ----EVAVG-S-----DARADGETVLRIVAAQHGSEQDDA-PATPSQAHVTFAGAFAELL
lcl|Query_10025               ----EVAVG-S-----DARADGETVLRIVAAQHGSEQDNA-PATPSQAHVTFAGAFAELL
lcl|Query_10026               ----EVAVG-S-----DARADGETVLRIVAAQYGSEQDNA-PATPSQAHVTFAGAFAELL
lcl|Query_10027               ----EVAVG-S-----DARADGETVLRIVAAQHGHEPDDA-PATPSQAHVTFAGAFAELL
lcl|Query_10028               ----DVAVG-S-----DARADGEAVLRIVAAQHGDEADDA-PTAPSQAHVTFLGAFAELL
lcl|Query_10029               ----EVAVG-S-----DARADAEILLRIVAAQHGDGPDDA-PAAASQAHVTFVGAFAELL
lcl|Query_10030               ----EVAVG-S-----DARADGETVLRIVAAQYGSEQDNA-PATPSQAHVTFAGAFAELL
lcl|Query_10031               ----DVAVG-S-----DARADGEAVLRIVVAQHGDEADDA-PTAPSQAHVTFLGAFAELL
lcl|Query_10032               ----EVAVG-S-----DARADGETVLRIVAAQYGSEQDNA-PATPSQAHVTFAGAFAELL
lcl|Query_10033               ----ELPVG-S-----DARADAETVLRVAAAQRGDDPADV-PAPPSPAHATFVGAFAELV
lcl|Query_10034               ----ELPVG-S-----DARADAETVLRVAAAQRGDDPGDA-PMPPSPAHVTFVGAFAELV
lcl|Query_10035               ----ELPVG-S-----DARADAETVLRVAAAQRGDDPCDA-PMPPSPAHATFVGAFAELV
lcl|Query_10036               ----ELPVG-S-----DARADAETVLRVAAAQRGDDPGDA-PMPPSPAHATFVGAFAELV
lcl|Query_10037               ----GYKQF-S----PTVEKEAEMLTLFTAEHEKKN-TQFLMVDELRRVDFEIAKLLDAL
lcl|Query_10038               ----GYKQF-S----PTVEKEAEMLTLFTAEHEKKN-TQFLMVDELRRVDFEIAKLLDAL
lcl|Query_10039               ----GYKQF-S----PTVEKEAEMLTLFTAEHEKKN-TQFLMVDELRRVDFEIAKLLDAL
lcl|Query_10040               ----GYKQF-S----PTVEKEAEMLTLFTAEHEKKN-TQFLMVDELRRVDFEIAKLLDAL
lcl|Query_10041               ----ELPVG-S-----DARADAETVLRVAAAQRGDDPCDA-PMPPSPAHATFVGAFAELV
lcl|Query_10042               ----ELPVG-S-----DARADAETVLRVAAAQRGDDPGDA-PMPPSPAHATFVGAFAELV
lcl|Query_10043               ----ELPVG-S-----DARPDAETVLRVAAAQRGDDPGDA-PMPPSPAHATFVGAFAELV
lcl|Query_10044               -----QPAAAE----KALLLETTRVMTLANSRCRQRPLEALGAEELRGVESAVAGFLGAL
lcl|Query_10045               ----VNGSF-S----EVVELEANLLAEFAANSTRVELGLSSFNESNE-IKAKIASVLNKL
lcl|Query_10046               ----VNGSF-S----EVVELEANLLAEFAANSTRVELGLSSFNESNE-IKAKIASVLNKL
lcl|Query_10047               ----VNGSF-S----EVVELEANLLAEFAANSTRVELGLSSFNESNE-IKAKIASVLNKL
lcl|Query_10048               ----VNGSF-S----EVVELEANLLAEFAANSTRVELGLSSFNESNE-IKAKIASVLNKL
lcl|Query_10049               ----EARGS-A-----VGEADAEALLRIASAARGPEAPRA-----SAEHVRFLGMLASLL
lcl|Query_10050               ----VNGSG-S----EVVELEARLLAEFAANATRVELGLSSYDEVRN-MEARIASVLNKL
lcl|Query_10051               ----VNGSG-S----EVVELEARLLAEFAANATRVELGLSSYDEVRN-MEARIASVLNKL
lcl|Query_10052               ----VNGSG-S----EVVELEARLLAEFAANATRVELGLSSYDEVRN-MEARIASVLNKL
lcl|Query_10053               ----VNGSG-S----EVVELEARLLAEFAANATRVELGLSSYDEVRN-MEARIASVLNKL
lcl|Query_10054               ----VNGSG-S----EVVELEARLLAEFAANATRVELGLSSYDEVRN-MEARIASVLNKL
lcl|Query_10055               ----VNGSG-S----EVVELEARLLAEFAANATRVELGLSSYDEVRN-MEARIASVLNKL
lcl|Query_10056               ----VNGSG-S----EVVELEARLLAEFAANATRVELGLSSYDEVRN-MEARIASVLNKL
lcl|Query_10057               ----VNGSG-S----EVVELEARLLAEFAANATRVELGLSSYDEARN-MEARIASVLNKL
lcl|Query_10058               ----VNGSG-S----EVVELEARLLAEFAANATRVELGLSSYDEARN-MEARIASVLNKL
lcl|Query_10059               ----VNGSG-S----EVVELEARLLAEFAANATRVELGLSSYDEARN-MEARIASVLNKL
lcl|Query_10060               ----VNGSG-S----EVVELEARLLAEFAANATRVELGLSSYDEARN-MEARIASVLNKL
lcl|Query_10061               ----VNSSG-S----EVVELEARLLAEFAANATRVELGLSSYDEARN-MEARIASVLNKL
lcl|Query_10062               ----SYKPL-P----EVVEIEAVWLAELAVSLAGAPRVPDLSGDATRRLEFEMGKVLGRL
lcl|Query_10063               ----SYKPL-P----EVVEVEAVALVDFAYDLAGAPRIPDLSGDATRRLEFEIGKILGRL
lcl|Query_10064               ----DVPVG-S----D-VQADSTALLRFIESQ---RLAVP-GGVISPEHVAYLGAFLSVL
lcl|Query_10065               ----DVPVG-S----D-VQADSTALLRFIESQ---RLAVP-GGVISPEHVAYLGAFLSVL
lcl|Query_10066               -------AAFA--IGHDIKQDSTALLQRARTLTASRLRLI-PPAIQPQHIHILGALLNAL
lcl|Query_10067               -------AAFA--IGNDIKLDSLAVLQRARALTASSLRLI-PPSIQPQHIHILGALLNAL
lcl|Query_10068               ----DVPVG-S----D-TRADSAALLRFVDSQ---RLT-P-GGSVSPEHVMYLGAFLGVL
lcl|Query_10069               ----DVPVG-S----D-ARADSAALLRFVDSQ---RLT-P-GGSVSPEHVMYLGAFLGVL
lcl|Query_10070               ----DVPVG-S----D-ARADSAALLRFVDSQ---RLT-P-GGSVSPEHVMYLGAFLGVL
lcl|Query_10071               ----DVPVG-S----D-ARADSAALLRFVDSQ---RLT-P-GGSVSPEHVMYLGAFLGVL
lcl|Query_10072               ----DVPVG-S----D-ARADSAALLRFVDSQ---RLT-P-GGSVSPEHVMYLGAFLGVL
lcl|Query_10073               ----DVPVG-S----D-ARADSAALLRFVDSQ---RLT-P-GGSVSPEHVMYLGAFLGVL
lcl|Query_10074               ----DVPVG-S----D-ARADSAALLRFVDSQ---RLT-P-GGSVSPEHVMYLGAFLGVL
lcl|Query_10075               ----DVPVG-S----D-ARADSAALLRFVDSQ---RLT-P-GGSVSPEHVMYLGAFLGVL
lcl|Query_10076               ----DVPVG-S----D-ARADSAALLRFVDSQ---RLT-P-GGSVSPEHVMYLGAFLGVL
lcl|Query_10077               ----DVPVG-S----D-ARADSAALLRFVDSQ---RLT-P-GGSVSPEHVMYLGAFLGVL
lcl|Query_10078               ----DVPVG-S----D-ARADSAALLRFVDSQ---RLT-P-GGSVSPEHVMYLGAFLGVL
lcl|Query_10079               ----DVPVG-S----D-ARADSAALLRFVDSQ---RLT-P-GGSVSPEHVMYLGAFLGVL
lcl|Query_10080               ----DVPVG-S----D-ARADSAALLRFVDSQ---RLT-P-GGSVSPEHVMYLGAFLGVL
lcl|Query_10081               ----DVPVG-S----D-ARADSAALLRFVDSQ---RLT-P-GGSVSPEHVMYLGAFLGVL
lcl|Query_10082               ----DVPVG-S----D-ARADSAALLRFVDSQ---RLT-P-GGSVSPEHVMYLGAFLGVL
lcl|Query_10083               ----DVPVG-S----D-ARADSAALLRFVDSQ---RLT-P-GGSVSPEHVMYLGAFLGVL
lcl|Query_10084               ----DVPVG-S----D-ARADSAALLRFVDSQ---RLT-P-GGSVSPEHVMYLGAFLGVL
lcl|Query_10085               ----DVPVG-S----D-ARADSAALLRFVDSQ---RLT-P-GGSVSPEHVMYLGAFLGVL
lcl|Query_10086               ----DVPVG-S----D-ARADSAALLRFVDSQ---RLT-P-GGSVSPEHVMYLGAFLGVL
lcl|Query_10087               ----DVPVG-S----N-ARADSAALLRFVDSQ---RLT-P-GGSVSPEHVMYLGAFLGVL
lcl|Query_10088               ----DVPVG-S----D-ARADSAALLRFVDSQ---RLT-P-GGSVSPEHVMYLGAFLGVL
lcl|Query_10089               ----DVPVG-S----D-ARADSAALLRFVDSQ---RLT-P-GGSVSPEHVMYLGAFLGVL
lcl|Query_10090               ----DVPVG-S----D-ARADSAALLRFVDSQ---RLT-P-GGSVSPEHVMYLGAFLGVL
lcl|Query_10091               ----DVPVG-S----D-ARADSAALLRFVDSQ---RLT-P-GGSVSPEHVMYLGAFLGVL
lcl|Query_10092               ----LETRFPS----ATAFTDAGILLNGIEAS-----PKP--NCLSELKTRKLALILDGI
lcl|Query_10093               ----AAPAGASPPTTKHAREDAATGLELAVMMSDAEANAP-APGVCELVEAAGARVLDGL
lcl|Query_10094               ----DVPVG-S----D-VQADSTALLRFIESQ---RLAVP-GGVISPEHVAYLGAFLSVL
lcl|Query_10095               ----DVPVG-S----D-VQADSTALLRSIESQ---RLAVP-GGVISPEHVAYLGAFLGVL
lcl|Query_10096               ----DVPVG-S----D-VQADSTALLRFIESQ---RLAVP-GGVISPEHVAYLGAFLSVL
lcl|Query_10097               ----DVPVG-S----D-VQADSTALLRFIESQ---RLAVP-GGVISPEHVAYLGAFLSVL
lcl|Query_10098               ----FYKSV-S----DIAKVEAVRLIRLARTGIG-LLGVPDPLTTSERHEYEMARYLDKL
lcl|Query_10099               ----AAPAGASPPTTKHAREDAATGLELAVMMSDAEANAP-APGVCELVEAAGARVLDGL
lcl|Query_10100               ----AAPAGASPPTTKHARADAATGLELAVMMSDAEANAP-APGVCELVEAAGARVLDGL
lcl|Query_10101               ----AAPAGASPPTTKHAREDAATGLELAVMMSDAEANAP-AGGVCELVEAAGARVLDAL
lcl|Query_10102               ----AAPAGASPPTTKHAREDAATGLELAVMMSDAEANAP-APGVCELVEAAGARVLDGL
lcl|Query_10103               ----AAPAGASPPTTKHAREDAATGLELAVMMSDAEANAP-APGVCELVEAAGARVLDGL
lcl|Query_10104               ----AAPAGASPPTTKHAREDAATGLELAVMMSDAEANAP-APGVCELVEAAGARVLDGL
lcl|Query_10105               ----AAPAGASPPTTKHAREDAATGLELAVMMSDAEANAP-APGVCELVEAAGARVLDWL
lcl|Query_10106               ----DVPVG-S----D-ARADSAALLRFVDSQ---RLT-P-GGSVSPEHVMYLGAFLGVL
lcl|Query_10107               ----DVPVG-S----D-VQADSTALLRFIESQ---RLAVP-GGVISPEHVAYLGAFLGVL
lcl|Query_10108               ----DVPVG-S----D-VQADSTALLRFIESQ---RLAVP-GGVISPEHVAYLGAFLGVL
lcl|Query_10109               ----DVPVG-S----D-VQADSTALLRFIESQ---RLAVP-GGVISPEHVAYLGAFLGVL
lcl|Query_10110               ----DVPVG-S----D-VQADSTALLRFIESQ---RLAVP-GGVISPEHVAYLGAFLGVL
lcl|Query_10111               ----DVPVG-S----D-VQADSTALLRFIESQ---RLAVP-GGVISPEHVAYLGAFLGVL
lcl|Query_10112               ----DVPVG-S----D-VQADSTALLRFIESQ---RLAVP-GGVISPEHVAYLGAFLGVL
lcl|Query_10113               ----DVPVG-S----D-VQADSTALLRFIESQ---RLAVP-GGVISPEHVAYLGAFLGVL
lcl|Query_10114               ----DVPVG-S----D-VQADSTALLRFIESQ---RLAVP-GGVISPEHVAYLGAFLSVL
lcl|Query_10115               ----DVPVG-S----D-VQADSTALLRFIESQ---RLAVP-GGVISPEHVAYLGAFLSVL
lcl|Query_10116               ----DVPVG-S----D-VQADSTALLRFIESQ---RLAVP-GGVISPEHVAYLGAFLGVL
lcl|Query_10117               ----DVPVG-S----D-VQADSTALLRFIESQ---RLAVP-GGVISPEHVAYLGAFLSVL
lcl|Query_10118               ----DVPVG-S----D-VQADSTALLRFIESQ---RLAVP-GGVISPEHVAYLGAFLSVL
lcl|Query_10119               ----DVPVG-S----D-VQADSTALLRFIESQ---RLAVP-GGVISPEHVAYLGAFLSVL
lcl|Query_10120               ----DVPVG-S----D-VQADSTALLRFIESQ---RLAVP-GGVISPEHVAYLGAFLSVL
lcl|Query_10121               ----DVPVG-S----D-VQADSTALLRFIESQ---RLAVP-GGVISPEHVAYLGAFLSVL
lcl|Query_10122               ----DVPVG-S----D-VQADSTALLRFIESQ---RLAVP-GGVISPEHVAYLGAFLSVL
lcl|Query_10123               ----DVPVG-S----D-VQADSTALLRFIESQ---RLAVP-GGVISPEHVAYLGAFLGVL
lcl|Query_10124               ----DVPVG-S----D-VQADSTALLRFIESQ---RLAVP-GGVISPEHVAYLGAFLSVL
lcl|Query_10125               ----DVPVG-S----D-VQADSTALLRFIESQ---RLAVP-GGVISPEHVAYLGAFLSVL
lcl|Query_10126               ----DVPVG-S----D-VQADSTALLRFIESQ---RLAVP-GGVISPEHVAYLGAFLSVL
lcl|Query_10127               ----DVPVG-S----D-VQADSTALLRFIESQ---RLAVP-GGVISPEHVAYLGAFLSVL
lcl|Query_10128               ----DVPVG-S----D-VQADSTALLRFIESQ---RLAVP-GGVISPEHVAYLGAFLSVL
lcl|Query_10129               ----DVPVG-S----D-VQADSTALLRFIESQ---RLAVP-GGVISPEHVAYLGAFLSVL
lcl|Query_10130               ----DVPVG-S----D-VQADSTALLRFIESQ---RLTVP-GGVISPEHVAYLGAFLSVL
lcl|Query_10131               ----DVPVG-S----D-VQADSTALLRFIESQ---RLAVP-GGVISPEHVAYLGAFLSVL
lcl|Query_10132               ----DVPVG-S----D-VQADSTALLRFIESQ---RLAVP-GGVISPEHVAYLGAFLSVL
lcl|Query_10133               ----DVPVG-S----D-VQADSTALLRFIESQ---RLTVP-GGVISPEHVAYLGAFLSVL
lcl|Query_10134               ----DVPVG-S----D-VQADSTALLRFIESQ---RLAVP-GGVISPEHVAYLGAFLSVL
lcl|Query_10135               ----DVPVG-S----D-VQADSTALLRFIESQ---RLAVP-GGVISPEHVAYLGAFLGVL
lcl|Query_10136               ----DVPVG-S----D-VQADSTALLRFIESQ---RLAVP-GGVISPEHVAYLGAFLGVL
lcl|Query_10137               ----DVPVG-S----D-VQADSTALLRFIESQ---RLAVP-GGVISPEHVAYLGAFLSVL
lcl|Query_10138               ----DVPVG-S----D-VQADSTALLRFIESQ---RLAVP-GGVISPEHVAYLGAFLSVL
lcl|Query_10139               ----DVPVG-S----D-VQADSTALLRFIESQ---RLAVP-GGVISPEHVAYLGAFLSVL
lcl|Query_10140               ----DVPVG-S----D-VQADSTALLRSIESQ---RLAVP-GGVISPEHVAYLGAFLGVL
lcl|Query_10141               ----DVPVG-S----D-VQADSTALLRFIESQ---RLAVP-GGVISPEHVAYLGAFLSVL
lcl|Query_10142               ----DVPVG-S----D-VQADSTALLRFIESQ---RLAVP-GGVISPEHVAYLGAFLSVL
lcl|Query_10143               ----DVPVG-S----D-VQADSTALLRFIESQ---RLAVP-GGVISPEHVAYLGAFLSVL
lcl|Query_10144               ----DVPVG-S----D-VQADSTALLRFIESQ---RLAVP-GGVISPEHVAYLGAFLSVL
lcl|Query_10145               ----DVPVG-S----D-VQADSTALLRFIESQ---RLAVP-GGVISPEHVAYLGAFLSVL
lcl|Query_10146               ----DVPVG-S----D-VQADSTALLRFIESQ---RLAVP-GGVISPEHVAYLGAFLSVL
lcl|Query_10147               ----DVPVG-S----D-VQADSTALLRFIESQ---RLAVP-GGVISPEHVAYLGAFLSVL
lcl|Query_10148               ----DVPVG-S----D-VQADSTALLRFIESQ---RLAVP-GGVISPEHVAYLGAFLSVL
lcl|Query_10149               ----DVPVG-S----D-VQADSTALLRFIESQ---RLAVP-GGVISPEHVAYLGAFLGVL
lcl|Query_10150               ----DVPVG-S----D-VQADSTALLRFIESQ---RLAVP-GGVISPEHVAYLGAFLSVL
lcl|Query_10151               ----DVPVG-S----D-VQADSTALLRFIESQ---RLAVP-GGVISPEHVAYLGAFLSVL
lcl|Query_10152               ----DVPVG-S----D-VQADSTALLRFIESQ---RLAAP-GGVISPEHVAYLGAFLSVL
lcl|Query_10153               ----DVPVG-S----D-VQADSTALLRFIESQ---RLAVP-GGVISPEHVAYLGAFLSVL
lcl|Query_10154               ----DVPVG-S----D-VQADSTALLRFIESQ---RLAVP-GGVISPEHVAYLGAFLSVL
lcl|Query_10155               -------AAFA--LGHDIKQDSTALLQCARTLTASRLRLI-PPSIQPQHIHILGALLNAL
lcl|Query_10156               ----AAPAGASPPTTKHAREDAATGLEMAVMMSDAEANAP-APGVCELVEAAGARVLDGL
lcl|Query_10157               ----DVPVG-S----D-VQADSTALLRFIESQ---RLAVP-GGVISPEHVAYLGAFLSVL
lcl|Query_10158               ----DVPVG-S----D-VQADSTALLRFIESQ---RLAVP-GGVISPEHVAYLGAFLSVL
lcl|Query_10159               ----DVPVG-S----D-VQADSTALLRFIESQ---RLAVP-GGVISPEHVAYLGAFLSVL
lcl|Query_10160               ----DVPVG-S----D-VQADSTALLRFIESQ---RLAVP-GGVISPEHVAYLGAFLSVL
lcl|Query_10161               ------EARSS----AVGNADAAALLRIAAARRSDGHAGS-KTPASREHVRFLGMLISIL
lcl|Query_10162               ----LEMQSPS----AVAFGDSTVLLDITD------NTAVSDDT-RKIKVHKLALILDQI
lcl|Query_10163               ----CYKET-S----HLAKKEGVRILRLAKTGVGLSDTVPVDVSVTERHEYEISRYLDTL
lcl|Query_10164               ----CYKET-S----HLAKKEGVRILRLAKTGVGLSDTVPVDVSVTERHEYEISRYLDTL
lcl|Query_10165               ----CYKET-S----HLAKKEGVRILRLAKTGVGLSDTVPVDVSVTERHEYEISRYLDTL
lcl|Query_10166               ----CYKET-S----HLAKKEGVRILRLAKTGVGLSDTVPVDVSVTERHEYEISRYLDTL
lcl|Query_10167               ----CYKET-S----HLAKKEGVRILRLAKTGVGLSDTVPVDVSVTERHEYEISRYLDTL
lcl|Query_10168               ----CYKET-S----HLAKKEGVRILRLAKTGVGLSDTVPVDVSVTERHEYEISRYLDTL
lcl|Query_10169               ----CYKET-S----HLAKKEGVRILRLAKTGVGLSDTVPVDVSVTERHEYEISRYLDTL
lcl|Query_10170               ----CYKET-S----HLAKKEGVRILRLAKTGVGLSDTVPVDVSVTERHEYEISRYLDTL
lcl|Query_10171               ----CYKET-S----HLAKKEGVRILRLAKTGVGLSDTVPVDVSVTERHEYEISRYLDTL
lcl|Query_10172               ----CYKET-S----HLAKKEGVRILRLAKTGVGLSDTVPVDVSVTERHEYEISRYLDTL
lcl|Query_10173               ----CYKET-S----HLAKKEGVRILRLAKTGVGLSDTVPVDVSVTERHEYEISRYLDTL
lcl|Query_10174               ----PTSRVPS----PSAFADATTLLDVAETSAP--------KSIQDLKIRKLALILDGL
lcl|Query_10175               ----PTSRVPS----PSAFADATTLLDVAETSAP--------KSIQDLKIRKLALILDGL
lcl|Query_10176               ----PTSRVPS----PSAFADATTLLDVAETSAP--------KSIQDLKIRKLALILDGL
lcl|Query_10177               ----PTSRVPS----PSAFADATTLLDVAETSAP--------KSIQDLKIRKLALILDGL
lcl|Query_10178               ----PTSRVPS----PSAFADATTLLDVAETSAP--------KSIQDLKIRKLALILDGL
lcl|Query_10179               ----PTSRVPS----PSAFADATTLLDVAETSDP--------KSIQDLKIRKLALILDGL
lcl|Query_10180               ----DYRKF-T----TTIDLDSEMLTLFSAELENRN-TKFLSMDEVGRMKFEISKQLECL
lcl|Query_10181               ----DTPHVKS----EHILSDAKCLLETIEEEHGVGDDDVTACNQRNIRINHIAFILEKL
lcl|Query_10182               ----DTPRVKS----EHILSDAKYLLETIEEEHGVGNDDVTACTQRNIRINHIAFILEKL
lcl|Query_10183               ---DGAGAS-A----RALELEADAVLRVASRHTRRRIAETGSAEELRRVTDHIRALLAHL
lcl|Query_10184               ----PDDDTPPH--FDSLVQDANVLLETAEDLLDLLLPTPQYNEVRVDKMTHI---LDRL
lcl|Query_10185               ----VATDE-D----DSVMDDAETLFEMATDLLDTA---QEHQSIQLQRIARLASIIAEI
lcl|Query_10186               ----VATDE-D----DSVMDDAETLFEMATDLLDTA---QEHQSIQLQRIARLASIIAEI
lcl|Query_10187               ----VATDE-D----DSVMDDAETLFEMATDLLDTA---QEHQSIQLQRIARLASIIAEI
lcl|Query_10188               ---DDAAAA-A----RALDLEMTAVLSLASRHTRRRIVETGSADELRRAEGHVRAMLLHL
lcl|Query_10189               ---DDAAAA-A----RALDLEMTAVLSLASRHTRRRIVETGSADELRRAEGHVRAMLLHL
lcl|Query_10190               ---EDGAAA-A----RALDLEMTAVLCLASRHTRRRITETGSPEELRRAEGHVRAVLVHL
lcl|Query_10191               ---EDGAAA-A----RALDLEMTAVLSLASRHTRRRITETGSPEELRRAEGHVRAVLVHL
lcl|Query_10192               ---DDAAAA-A----RALDLEMTAVLSLASRHTRRRIVETGSADELRRAEGHVRAMLLHL
lcl|Query_10193               ---DDAAAA-A----RALDLEMTAVLSLASRHTRRRIVETGSADELRRAEGHVRAMLLHL
lcl|Query_10194               ---DDAAAA-A----RALDLEMTAVLSLASRHTRRRIVETGSADELRRAEGHVRAMLLHL
lcl|Query_10195               ---DDAAAA-A----RALDLEMTAVLSLASRHTRRRIVETGSADELRRAEGHVRAMLLHL
lcl|Query_10196               ---DDAAAA-A----RALDLEMTAVLSLASRHTRRRIVETGSADELRRAEGHVRAMLLHL
lcl|Query_10197               ---DDAAAA-A----RALDLEMTAVLSLASRHTRRRIVETGSADELRRAEGHVRAMLLHL
lcl|Query_10198               ---DDAAAA-A----RALDLEMTAVLSLASRHTRRRIVETGSADELRRAEGHVRAMLLHL
lcl|Query_10199               ----LEMQSPS----AVAFGDSTVLLDITD------NTAVSDDT-RKIKVHKLALILDQI
lcl|Query_10200               ----LEMQSPS----AVAFGDSTVLLDITD------NTAVSDDT-RKIKVHKLALILDQI
lcl|Query_10201               ----DVPVG-S----D-ARADSAALLRFVDSQ---RLT-P-GGSVSPEHVMYLGAFLGVL
lcl|Query_10202               ---DGDDAA-A----AALDLEMTAVLSLASRHTRRRIAETGSADELRRVEGHIRAMLVHL
lcl|Query_10203               ----DVPVG-S----D-VQADSTALLRFIESQ---RLAVP-GGVISPEHVAYLGAFLSVL
lcl|Query_10204               PGPDAAAAA-A----RALDLEMTSVLNLAARHTRRRITETGSLDELRRVEGHLRAVLAHL
lcl|Query_10205               ----DVPVG-S----D-ARADSAALLRFVDSQ---RLT-P-GGSVSPEHVMYLGAFLGVL
lcl|Query_10206               ----DVPVG-S----D-ARADSAALLRFVDSQ---RLT-P-GGSVSPEHVMYLGAFLGVL
lcl|Query_10207               ---DGDDAA-A----RALDLEMTAVLSLASRHTRRRITETGSADELWRVEGHIRAMLVHL
lcl|Query_10208               ---DGDDAA-A----RALDLEMTAVLSLASRHTRRRITETGSADELRRVEGHIRAMLVHL
lcl|Query_10209               ---DGDDAA-A----RALDLEMTAVLSLASRHTRRRITETGSADELRRVEGHIRAMLVHL
lcl|Query_10210               ----DVPVG-S----D-VQADSTALLRFIESQ---RLAVP-GGVISPEHVAYLGAFLSVL
lcl|Query_10211               ----DVPVG-S----D-VQADSTALLRFIESQ---RLAVP-GGVISPEHVAYLGAFLSVL
lcl|Query_10212               ----DVPVG-S----D-VQADSTALLRFIESQ---RLAVP-GGVISPEHVAYLGAFLSVL
lcl|Query_10213               ----DVPVG-S----D-VQADSTALLRFIESQ---RLAVP-GGVISPEHVAYLGAFLSVL
                                                                                          

lcl|Query_10001               YTGESP------------------------------------------------------
lcl|Query_10002               YTGESP------------------------------------------------------
lcl|Query_10003               ETGESRPALVLKTLYDSRVK----------------------------------------
lcl|Query_10004               ETGESRPALVLKTLYDSRVK----------------------------------------
lcl|Query_10005               YAGHGRLAAATHTARLTGVTSLVLTVGDVDRMSAFDRGPAGAAGRTRTAGYLDALLTVCL
lcl|Query_10006               YAGRSRLSAATYTARLTGITSLVLLAAEVDQLSAFDRGRSGADTRARAASYLAVLLSSQL
lcl|Query_10007               YAGRSRMSAATYTARLTGITSLVLLAAEIDQLSAFDRGRSGADTRARAASYLAVLLSSQL
lcl|Query_10008               CSGGSRLSAATFAARLSGVSSLVMLTSAVSRASALDKTPEGSASRTK-------------
lcl|Query_10009               YTGGSRLTAAIHTARLSGVTSIVIAASAANKTSAFDRGPAGTAARTRGAAYLAALLSSRL
lcl|Query_10010               YTGGSRLTAAIHTARLSGVTSIVIAASAANKTSAFDRGPAGTAARTRGAAYLAALLSSRL
lcl|Query_10011               YTGGSRLTAAIHTARLSGVTSIVIAASAANKTSAFDRGPAGTAARTRGAAYLAALLSSRL
lcl|Query_10012               YTGKDIWDCGVALSRSTKNSIPFHIALENKYVSAFDTNI----SVMRGAYFLHKLVSKRF
lcl|Query_10013               YTGKDIWDCGVALSRSTKNSIPFNIALENKYVSAFDTNI----SVMRGAYFLHKLVSKRF
lcl|Query_10014               YTGKDIWDCGVALSRSTKNSIPFHIAFENKYVSAFDTNI----SVMRGAYFLHKLVSKRF
lcl|Query_10015               YAGRGLVAATAPVGRALRPTS--AVCAEAALLTAFGDSPAAL----RGAQYLFQLFRARL
lcl|Query_10016               YAGRGLVAATAPVGRALRPTS--AVCAEAALLTAFGDSPAAL----RGAQYLFQLFRARL
lcl|Query_10017               YSGRGIWGCGVALSRSTKNSVPIHTTLEMKYITAFDTNM----SAMRGAYFLHKLVSRRF
lcl|Query_10018               YAGRGLVAATAPVGRALRPTS--AVCAEAALLTAFGDSPAAL----RGAQYLFQLFRARL
lcl|Query_10019               YAGRGLVAATAPVGRALRPTS--AVCAEAALLTAFGDSPAAL----RGAQYLFQLFRARL
lcl|Query_10020               YAGRGLVAATAPVGRALRPTS--AVCAEAALLTAFGDSPAAL----RGAQYLFQLFRARL
lcl|Query_10021               YAGRGLVAATAPVGRALRLTS--AVCAEAALLTAFGDSPAAL----RGAQYLFQLFRARL
lcl|Query_10022               YAGRGLVAATAPVGRALRPTS--AVCAEAALLTAFGDSPAAL----RGAQYLFQLFRARL
lcl|Query_10023               YAGRGLVVATAPVGRALRPTS--AVCAEAALLTAFGDSPAAL----RGAQYLFQLFRARL
lcl|Query_10024               YAGRGRLAAATEVARMTGVTSLVLAVGDVDRLSAFDRGLVGATTRTRVATYLAALLAAHL
lcl|Query_10025               YAGRGRLAAATEVARMTGVTSLVLAVGDVDRLSAFDRGLVGATTRTRVATYLAALLAAHL
lcl|Query_10026               YAGRGRLAAATEVARMTGVTSLVLAVGDVDRLSAFDRGLVGATTRTRVATYLAALLAAHL
lcl|Query_10027               YAGRGRLAAATQVARMTGVTSLVLAVGDVDRLSAFDRGLVGATTRTRVATYLAALLAAHL
lcl|Query_10028               YAGRGRLAAATQVARMTGVTSLVLAVGDVDRLSAFDRGLVGATTRTRVATYLAALLAAHL
lcl|Query_10029               YAGRGRLAAATQVARMTGVTSLVLAVGDVDRLSAFDRGLVGATTRTRVATYLAALLAAHL
lcl|Query_10030               YAGRGRLAAATEVARMTGVTSLVLAVGDVDRLSAFDRGLVGATTRTRVATYLAALLAAHL
lcl|Query_10031               YAGRGRLAAATQVARMTGVTSLVLAVGDVDRLSAFDRGLVGATTRTRVATYLAALLAAHL
lcl|Query_10032               YAGRGRLAAATEVARMTGVTSLVLAVGDVDRLSAFDRGLVGATTRTRVATYLAALLAAHL
lcl|Query_10033               YAGRGRLAAATRVARLTGVTSLVLAVEDVNRLSAFDRGLVGATTRTRVAAYLAALLAAHL
lcl|Query_10034               YAGRGRLAAATQVARMTGVTALVLAVEDVNRLSAFDRGLVGATTRTRVAAYLAALLAAQL
lcl|Query_10035               YAGRGRLAAATQVARMTGVTALVLAVEDVNRLSAFDRGLVGATTRTRVAAYLAALLAAQL
lcl|Query_10036               YAGRGRLAAATQVARMTGVTSLVLAVEDVNRLSAFDRGLVGATTRTRVAAYLAALLAAQL
lcl|Query_10037               FSGGGIDGCALAACRSIRNAVPVYLAMAMKSITAFDI----HEDAARGAQFIYKLVTRRL
lcl|Query_10038               FSGGGIDGCALAACRSIRNAVPVYLAMAMKSITAFDI----HEDAARGAQFIYKLVTRRL
lcl|Query_10039               FSGGGIDGCALAACRSIRNAVPVYLAMAMKSITAFDI----HEDAARGAQFIYKLVTRRL
lcl|Query_10040               FSGGGIDGCALAACRSIRNAVPVYLAMAMKSITAFDI----HEDAARGAQFIYKLVTRRL
lcl|Query_10041               YAGRGRLAAATQVARMTGVTALVLAVEDVNRLSAFDRGLVGATTRTRVAAYLAALLAAQL
lcl|Query_10042               YAGRGRLAAATQVARMTGVTSLVLAVEDVNRLSAFDRGLVGATTRTRVAAYLAALLAAQL
lcl|Query_10043               YAGRGRLAAATQVARMTGVTSLVLAVEDVNRLSAFDRGLVGATTRTRVAAYLAALLAAQL
lcl|Query_10044               YA-RGANGATDAACAAVGAAWPVMVLLEVNDITAFDRTHAMR----CASLYLERILTHRL
lcl|Query_10045               YAKEGIGGAAQSACRMLGSGLPVAIVLNVSLITAFDNLDLSR----KGAYYLYYLLSERL
lcl|Query_10046               YAKEGIGGAAQSACRMLGSGLPVAIVLNVSLITAFDNLDLSR----KGAYYLYYLLSERL
lcl|Query_10047               YAKEGIGGAAQSACRMLGSGLPVAIVLNVSLITAFDNLDLSR----KGAYYLYYLLSERL
lcl|Query_10048               YAKEGIGGAAQSACRMLGSGLPVAIVLNVSLITAFDNLDLSR----KGAYYLYYLLSERL
lcl|Query_10049               YAGRDRLAASVAVARATGLSSLVLTAGDVNRACAFGRGPGGAAARARAAACLTALMARHL
lcl|Query_10050               YAKDGIGGAAQVACRILGSGLPVAIVLNVSSITAFDGLDLSR----KGAYYLYYLLSERL
lcl|Query_10051               YAKDGIGGAAQVACRILGSGLPVAIVLNVSSITAFDGLDLSR----KGAYYLYYLLSERL
lcl|Query_10052               YAKDGIGGAAQVACRILGSGLPVAIVLNVSSITAFDGLDLSR----KGAYYLYYLLSERL
lcl|Query_10053               YAKDGIGGAAQVACRILGSGLPVAIVLNVSSITAFDGLDLSR----KGAYYLYYLLSERL
lcl|Query_10054               YAKDGIGGAAQVACRILGSGLPVAIVLNVSSITAFDGLDLSR----KGAYYLYYLLSERL
lcl|Query_10055               YAKDGIGGAAQVACRILGSGLPVAIVLNVSSITAFDGLDLSR----KGAYYLYYLLSERL
lcl|Query_10056               YAKDGIGGAAQVACRILGSGLPVAIVLNVSSITAFDGLDLSR----KGAYYLYYLLSERL
lcl|Query_10057               YAKDGIGGAAQVACRILGSGLPVAIVLNVSSITAFDGLDLSR----KGAYYLYYLLSERL
lcl|Query_10058               YAKDGIGGAAQVACRILGSGLPVAIVLNVSSITAFDGLDLSR----KGAYYLYYLLSERL
lcl|Query_10059               YAKDGIGGAAQVACRILGSGLPVAIVLSVSSITAFDSLDLSR----KGAYYLYYLLSERL
lcl|Query_10060               YAKDGIGGAAQAACRILGSGLPVAIVLSVSSITAFDGLDLSK----KGAYYLYYLLSERL
lcl|Query_10061               YAKDGIGGAAQVAGRILGSGLPMAIVLSVSSITAFDGLDLSR----KGAYYLYYLLSERL
lcl|Query_10062               YAKEGIWAAAAASCKTFENGVPMAVAIETNLATAFDGSDACR----KSAYYLHRLVSQRL
lcl|Query_10063               YSREGVGAAAAAACRTFENSVPVAVAIEVELATAFNGSDACR----KSAYYTHRLVSGRL
lcl|Query_10064               YAGRGRMSAATHTARLTGVTSLVLAVGDVDRLSAFDRGAAGAASRTRAAGYLDVLLTVRL
lcl|Query_10065               YAGRGRMSAATHTARLTGVTSLVLAVGDATTLRRLTR-MAGAASRTRAAGYLDVLLTVRL
lcl|Query_10066               YTGLNRLSAITYVARLTGETSLVFLAATLNRVSALDPVVVRSDTGIRAVNYLAALLSSQI
lcl|Query_10067               YAGHSRLSAITYVARLTGETSLVFLAGTLNRVSALDPVVVRSDTGIRAVNYLAALLSSQI
lcl|Query_10068               YAGHGRLAAATHTARLTGVTSLVLTVGDVDRMSAFDRGPAGAAGRTRTAGYLDALLTVRL
lcl|Query_10069               YAGHGRLAAATHTARLTGVTSLVLTVGDVDRMSAFDRGPAGAAGRTRTAGYLDALLTVCL
lcl|Query_10070               YAGHGRLAAATHTARLTGVTSLVLTVGDVDRMSAFDRGPAGAAGRTRTAGYLDALLTVCL
lcl|Query_10071               YAGHGRLAAATHTARLTGVTSLVLTVGDVDRMSAFDRGPAGAAGRTRTAGYLDALLTVCL
lcl|Query_10072               YAGHGRLAAATHTARLTGVTSLVLTVGDVDRMSAFDRGPAGAAGRTRTAGYLDALLTVCL
lcl|Query_10073               YAGHGRLAAATHTARLTGVTSLVLTVGDVDRMSAFDRGPAGAAGRTRTAGYLDALLTVCL
lcl|Query_10074               YAGHGRLAAATHTARLTGVTSLVLTVGDVDRMSAFDRGPAGAAGRTRTAGYLDALLTVCL
lcl|Query_10075               YAGHGRLAAATHTARLTGVTSLVLTVGDVDRMSAFDRGPAGAAGRTRTAGYLDALLTVCL
lcl|Query_10076               YAGHGRLAAATHTARLTGVTSLVLTVGDVDRMSAFDRGPAGAAGRTRTAGYLDALLTVCL
lcl|Query_10077               YAGHGRLAAATHTARLTGVTSLVLTVGDVDRMSAFDRGPAGAAGRTRTAGYLDALLTVCL
lcl|Query_10078               YAGHGRLAAATHTARLTGVTSLVLTVGDVDRMSAFDRGPAGAAGRTRTAGYLDALLTVCL
lcl|Query_10079               YAGHGRLAAATHTARLTGVTSLVLTVGDVDRMSAFDRGPAGAAGRTRTAGYLDALLTVCL
lcl|Query_10080               YAGHGRLAAATHTARLTGVTSLVLTVGDVDRMSAFDRGPAGAAGRTRTAGYLDALLTVCL
lcl|Query_10081               YAGHGRLAAATHTARLTGVTSLVLTVGDVDRMSAFDRGPAGAAGRTRTAGYLDALLTVCL
lcl|Query_10082               YAGHGRLAAATYTARLTGVTSLVLTVGDVDRMSAFDRGPAGAAGRTRTAGYLDALLTVCL
lcl|Query_10083               YAGHGRLAAATHTARLTGVTSLVLTVGDVDRMSAFDRGPAGAAGRTRTAGYLDALLTVCL
lcl|Query_10084               YAGHGRLAAATHTARLTGVTSLVLTVGDVDRMSAFDRGPAGAAGRTRTAGYLDALLTVCL
lcl|Query_10085               YAGHGRLAAATHTARLTGVTSLVLTVGDVDRMSAFDRGPAGAAGRTRTAGYLDALLTVCL
lcl|Query_10086               YAGHGRLAAATHTARLTGVTSLVLTVGDVDRMSAFDRGPAGAAGRTRTAGYLDALLTVCL
lcl|Query_10087               YAGHGRLAAATHTARLTGVTSLVLTVGDVDRMSAFDRGPAGAAGRTRTAGYLDALLTVCL
lcl|Query_10088               YAGHGRLAAATHTARLTGVTSLVLTVGDVDRMSAFDRGPAGAAGRTRTAGYLDALLTVCL
lcl|Query_10089               YAGHGRLAAATHTARLTGVTSLVLTVGDVDRMSAFDRGPAGAAGRTRTAGYLDALLTVCL
lcl|Query_10090               YAGHGRLAAATHTARLTGVTSLVLTVGDVDRMSAFDRGPAGAAGRTRTAGYLDALLTVCL
lcl|Query_10091               YAGHGRLAAATHTARLTGVTSLVLTVGDVDRMSAFDRGPAGAAGRTRTAGYLDALLTVCL
lcl|Query_10092               YRDMDPIDVALQESVGLNTAELLSAAIDISVMSAFEHSGWCS----GYMEHFVSLLDARL
lcl|Query_10093               YAGRGLVAATAPVGRALRLTS--AVCAEAALLTAFGDSPAAL----RGAQYLFQLFRARL
lcl|Query_10094               YAGRGRMSAATHTARLTGVTSLVLAVGDVDRLSAFDRGAAGAASRTRAAGYLDVLLTVRL
lcl|Query_10095               YAGRGRMSAATHTARLTGVTSLVLAVGDVDRLSAFDRGAAGAASRTRAAGYLDVLLTVRL
lcl|Query_10096               YAGRGRMSAATHTARLTGVTSLVLAVGDVDRLSAFDR-RAGAANRTRAAGYLDVLLTVRL
lcl|Query_10097               YAGRGRMSAATHTARLTGVTSLVLAVGDVDRLSAFDRGAAGAASCTRAAGYLDVLLTVRL
lcl|Query_10098               YAGESCNVGAIRLCSVFKCALPIAVYYNVFIDTAFETGVCGK----RHIAYLNSLFFGRI
lcl|Query_10099               YAGRGLVAATAPVGRALRLTS--AVCAEAALLTAFGDSPAAL----RGAQYLFQLFRARL
lcl|Query_10100               YAGRGLVAATAPVGRALRLTS--AVCAEAALLTAFGDSPAAL----RGAQYLFQLFRARL
lcl|Query_10101               YAGRGLVAATAPVGRALRLTS--AVCAEAALLTAFGDSPAAL----RGAQYLFQLFRARL
lcl|Query_10102               YAGRGLVAATAPVGRALRLTS--TVCAEAALLTAFGDSPAAL----RGAQYLFQLFRARL
lcl|Query_10103               YAGRGLVAATAPVGRALRLTS--AVCAEAALLTAFGDSPAAL----RGAQYLFQLFRARL
lcl|Query_10104               YAGRGLVAATAPVGRALRLTS--AVCAEAALLTAFGDSPAAL----RGAQYLFQLFRARL
lcl|Query_10105               YAGRGLVAATAPVGRALRLTS--AVCAEAALLTAFGDSPAAL----RGAQYLFQLFRARL
lcl|Query_10106               YAGHGRLAAATHTARLTGVTSLVLTVGDVDRMSAFDRGPAGAAGRTRTAGYLDALLTVCL
lcl|Query_10107               YAGRGRMSAATHTARLTGVTSLVLAVGDVDRLSAFDRGAAGAASRTRAAGYLDVLLTVRL
lcl|Query_10108               YAGRGRMSAATHTARLTGVTSLVLAVGDVDRLSAFDRGAAGAASRTRAAGYLDVLLTVRL
lcl|Query_10109               YAGRGRMSAATHTARLTGVTSLVLAVGDVDRLSAFDRGAAGAASRTRAAGYLDVLLTVRL
lcl|Query_10110               YAGRGRMSAATHTARLTGVTSLVLAVGDVDRLSAFDRGAAGAASRTRAAGYLDVLLTVRL
lcl|Query_10111               YAGRGRMSAATHTARLTGVTSLVLAVGDVDRLSAFDRGAAGAASRTRAAGYLDVLLTVRL
lcl|Query_10112               YAGRGRMSAATHTARLTGVTSLVLAVGDVDRLSAFDRGAAGAASRTRAAGYLDVLLTVRL
lcl|Query_10113               YAGRGRMSAATHTARLTGVTSLVLAVGDVDRLSAFDRGAAGAASRTRAAGYLDVLLTVRL
lcl|Query_10114               YAGRGRMSAATHTARLTGVTSLVLAVGDVDRLSAFDRGAAGAASRTRAAGYLDVLLTVRL
lcl|Query_10115               YAGRGRMSAATHTARLTGVTSLVLAVGDVDRLSAFDRGAAGAASRTRAAGYLDVLLTVRL
lcl|Query_10116               YAGRGRMSAATHTARLTGVTSLVLAVGDVDRLSAFDRGAAGAASRTRAAGYLDVLLTVRL
lcl|Query_10117               YAGRGRMSAATHTARLTGVTSLVLAVGDVDRLSAFDRGAAGAASRTRAAGYLDVLLTVRL
lcl|Query_10118               YAGRGRMSAATHTARLTGVTSLVLAVGDVDRLSAFDRGAAGATSRTRAAGYLDVLLTVRL
lcl|Query_10119               YAGRGRMSAATHTARLTGVTSLVLAVGDVDRLSAFDRGAAGAASRTRAAGYLDVLLTVRL
lcl|Query_10120               YAGRGRMSAATHTARLTGVTSLVLAVGDVDRLSAFDRGAAGAASRTRAAGYLDVLLTVRL
lcl|Query_10121               YAGRGRMSAATHTARLTGVTSLVLAVGDVDRLSAFDRGAAGAASRTRAAGYLDVLLTVRL
lcl|Query_10122               YAGRGRMSAATHTARLTGVTSLVLAVGDVDRLSAFDRGAAGAASRTRAAGYLDVLLTVRL
lcl|Query_10123               YAGRGRMSAATHTARLTGVTSLVLAVGDVDRLSAFDRGAAGAASRTRAAGYLDVLLTVRL
lcl|Query_10124               YAGRGRMSAATHTARLTGVTSLVLAVGDVDRLSAFDRGAAGAASRTRAAGYLDVLLTVRL
lcl|Query_10125               YAGRGRMSAATHTARLTGVTSLVLAVGDVDRLSAFDRGAAGAASRTRAAGYLDVLLTVRL
lcl|Query_10126               YAGRGRMSAATHTARLTGVTSLVLAVGDVDRLSAFDRGAAGAASRTRAAGYLDVLLTVRL
lcl|Query_10127               YAGRGRMSAATHTARLTGVTSLVLAVGDVDRLSAFDRGAAGAASRTRAAGYLDVLLTVRL
lcl|Query_10128               YAGRGRMSAATHTARLTGVTSLVLAVGDVDRLSAFDRGAAGAASRTRAAGYLDVLLTVRL
lcl|Query_10129               YAGRGRMSAATHTARLTGVTSLVLAVGDVDRLSAFDRGAAGAASRTRAAGYLDVLLTVRL
lcl|Query_10130               YAGRGRMSAATHTARLTGVTSLVLAVGDVDRLSAFDRGAAGAASRTRAAGYLDVLLTVRL
lcl|Query_10131               YAGRGRMSAATHTARLTGVTSLVLAVGDVDRLSAFDRGAAGAASRTRAAGYLDVLLTVRL
lcl|Query_10132               YAGRGRMSAATHTARLTGVTSLVLAVGDVDRLSAFDRGAAGAPSRTRAAGYLDVLLTVRL
lcl|Query_10133               YAGRGRMSAATHTARLTGVTSLVLAVGDVDRLSAFDRGAAGAASRTRAAGYLDVLLTVRL
lcl|Query_10134               YAGRGRMSAATHTARLTGVTSLVLAVGDVDRLSAFDRGAAGAASRTRAAGYLDVLLTVRL
lcl|Query_10135               YAGRGRMSAATHTARLTGVTSLVLAVGDVDRLSAFDRGAAGAASRTRAAGYLDVLLTVRL
lcl|Query_10136               YAGRGRMSAATHTARLTGVTSLVLAVGDVDRLSAFDRGAAGAASRTRAAGYLDVLLTVRL
lcl|Query_10137               YAGRGRMSAATHTARLTGVTSLVLAVGDVDRLSAFDRGAAGAASRTRAAGYLDVLLTVRL
lcl|Query_10138               YAGRGRMSAATHTARLTGVTSLVLAVGDVDRLSAFDRGAAGAASRTRAAGYLDVLLTVRL
lcl|Query_10139               YAGRGRMSAATHTARLTGVTSLVLAVGDVDRLSAFDRGAAGAASRTRAAGYLDVLLTVRL
lcl|Query_10140               YAGRGRMSAATHTARLTGVTSLVLAVGDVDRLSAFDRGAAGAASRTRAAGYLDVLLTVRL
lcl|Query_10141               YAGRGRMSAATHTARLTGVTSLVLAVGDVDRLSAFDRGAAGAASRTRAAGYLDVLLTVRL
lcl|Query_10142               YAGRGRMSAATHTARLTGVTSLVLAVGDVDRLSAFDRGAAGAASRTRAAGYLDVLLTVRL
lcl|Query_10143               YAGRGRMSAATHTARLTGVTSLVLAVGDVDRLSAFDRGAAGAASRTRAAGYLDVLLTVRL
lcl|Query_10144               YAGRGRMSAATHTARLTGVTSLVLAVGDVDRLSAFDRGAAGAASRTRAAGYLDVLLTVRL
lcl|Query_10145               YAGRGRMSAATHTARLTGVTSLVLAVGDVDRLSAFDRGAAGAASRTRAAGYLDVLLTVRL
lcl|Query_10146               YAGRGRMSAATHTARLTGVTSLVLAVGDVDRLSAFDRGAAGAASRTRAAGYLDVLLTVRL
lcl|Query_10147               YAGRGRMSAATHTARLTGVTSLVLAVGDVDRLSAFDRGAAGAASRTRAAGYLDVLLTVRL
lcl|Query_10148               YAGRGRMSAATHTARLTGVTSLVLAVGDVDRLSAFDRGAAGAPSRTRAAGYLDVLLTVRL
lcl|Query_10149               YAGRGRMSAATHTARLTGVTSLVLAVGDVDRLSAFDRGAAGAASRTRAAGYLDVLLTVRL
lcl|Query_10150               YAGRGRMSAATHTARLTGVTSLVLAVGDVDRLSAFDRGAAGAASRTRAAGYLDVLLTVRL
lcl|Query_10151               YAGRGRMSAATHTARLTGVTSLVLAVGDVDRLSAFDRGAAGAPSRTRAAGYLDVLLTVRL
lcl|Query_10152               YAGRGRMSAATHTARLTGVTSLVLAVGDVDRLSAFDRGAAGAASRTRAAGYLDVLLTVRL
lcl|Query_10153               YAGRGRMSAATHTARLTGVTSLVLAVGDVDRLSAFDRGAAGAASRTRAAGYLDVLLTVRL
lcl|Query_10154               YAGRGRMSAAAHTARLTGVTSLVLAVGDVDRLSAFDRGAAGAASRTRAAGYLDVLLTVRL
lcl|Query_10155               YTGLNRMSAITYVARLTGETSLVFLAATLNRVSALDPVVVRSDTGIRAVNYLAALLSSQI
lcl|Query_10156               YAGRGLVAATAPVGRALRLTS--AVCAEAALLTAFGDSPAAL----RGAQYLFQLFRARL
lcl|Query_10157               YAGRGRMSAATHTARLTGVTSLVLAVGDVDRLSAFDRGAAGAASRTRAAGYLDVLLTVRL
lcl|Query_10158               YAGRGRMSAATHTARLTGVTSLVLAVGDVDRLSAFDRGAAGAASRTRAAGYLDVLLTVRL
lcl|Query_10159               YAGRGRMSAATHTARLTGVTSLVLAVGDVDRLSAFDRGAAGAASRTRAAGYLDVLLTVRL
lcl|Query_10160               YAGRGRMSAATHTARLTGVTSLVLAVGDVDRLSAFDRGAAGAASRTRAAGYLDVLLTVRL
lcl|Query_10161               YAGHDRLAAATVVARATGVSSLVLVAADVNRTCAFDRGPGGAIARARVATCLIALLSAHM
lcl|Query_10162               YRGADIVATAWKESSYMDTSNLLCAAIDVSLLTAFEKSEGYS----EYMRHIISLIDVRL
lcl|Query_10163               YSGDPCYNGAVRLCRLLGSSIPIALYYNTISGNAFEPYFAGR----RYIAYLGALFFGRV
lcl|Query_10164               YSGDPCYNGAVRLCRLLGSSIPIALYYNTISGNAFEPYFAGR----RYIAYLGALFFGRV
lcl|Query_10165               YSGDPCYNGAVRLCRLLGSSIPIALYYNTISGNAFEPYFAGR----RYIAYLGALFFGRV
lcl|Query_10166               YSGDPCYNGAVRLCRLLGSSIPIALYYNTISGNAFEPYFAGR----RYIAYLGALFFGRV
lcl|Query_10167               YSGDPCYNGAVRLCRLLGSSIPIALYYNTISGNAFEPYFAGR----RYIAYLGALFFGRV
lcl|Query_10168               YSGDPCYNGAVRLCRLLGSSIPIALYYNTISGNAFEPYFAGR----RYIAYLGALFFGRV
lcl|Query_10169               YSGDPCYNGAVRLCRLLGSSIPIALYYNTISGNAFEPYFAGR----RYIAYLGALFFGRV
lcl|Query_10170               YSGDPCYNGAVRLCRLLGSSIPIALYYNTISGNAFEPYFAGR----RYIAYLGALFFGRV
lcl|Query_10171               YSGDPCYNGAVRLCRLLGSSIPIALYYNTISGNAFEPYFAGR----RYIAYLGALFFGRV
lcl|Query_10172               YSGDPCYNGAVRLCRLLGSSIPIALYYNTISGNAFEPYFAGR----RYIAYLGALFFGRV
lcl|Query_10173               YSGDPCYNGAVRLCRLLGSSIPIALYYNTISGNAFEPYFAGR----RYIAYLGALFFGRV
lcl|Query_10174               YKDIDPIDVALRESVGEDTAELLCAAIDISVLSAFEHWGYYS----RYMQCIISLIDTRL
lcl|Query_10175               YKDIDPIDVALRESVGEDTAELLCAAIDISVLSAFEHWGYYS----RYMQCIISLIDTRL
lcl|Query_10176               YKDIDPIDVALRESVGEDTAELLCAAIDISVLSAFEHWGYYS----RYMQCIISLIDTRL
lcl|Query_10177               YKDIDPIDVALRESVGEDTAELLCAAIDISVLSAFEHWGYYS----RYMQCIISLIDTRL
lcl|Query_10178               YKDIDPIDVALRESVGEDTAELLCAAIDISVLSAFEHWGYYS----RYMQCIISLIDTRL
lcl|Query_10179               YKDIDPIDVALRESVGEDTAELLCAAIDISVLSAFEHWGYYS----RYMQCIISLIDTRL
lcl|Query_10180               YSGRGIWGCGVALSRSTKNSVPIHTTLEMKYITAFDTNM----SAMRGAYFLHKLVSRRF
lcl|Query_10181               YESGDILSVASIASRIQRTSELIAAYVDVRSINAFGDDEENE----RAACALSVLIDSRL
lcl|Query_10182               YESGDILSVASIASRIQRTSELIAAYIDVRSINAFGDDEENE----RAACALSVLIDSRL
lcl|Query_10183               YARGDLQGLARMLSSALRTASPYVTLMEVELLSAFDRVPACQ----RGVRYLAALADTRL
lcl|Query_10184               YRGEDLARIASSECRTMDNSDLMCVALDVIASSAFADTPMTR----HMGVYVSALIDARL
lcl|Query_10185               YTTNDLMKTAIRTDRCFGNSYILNATIDAMCSSIFDEKC----DIQKGVLTLGALIDRRL
lcl|Query_10186               YTTNDLMKTAIRTDRCFGNSYILNATIDAMCSSIFDEKC----DIQKGVLTLGALIDRRL
lcl|Query_10187               YTTNDLMKTAIRTDRCFGNSYILNATIDAMCSSIFDEKC----DIQKGVLTLGALIDRRL
lcl|Query_10188               YAGGAASAGARA-RDALGTAAPHVTLMEAEQLTAFDRAPAAR----HGVCYLRALVDRRL
lcl|Query_10189               YAGGAAGAGARA-RDALGTAAPHVTLMEAEQLTAFDRAPAAR----HGVCYLRALVDRRL
lcl|Query_10190               YAGGGRPELARALARALGTASPHVTLMEVEQLTAFDRAPAVQ----HGVRYLRALVDRRL
lcl|Query_10191               YAGGGLPALARALARALGTAAPHVTLMEVEQLTAFDRAPAVQ----HGVRYLRALVERRL
lcl|Query_10192               YAGGGLPALARALARALGTAAPHVTLMEAEQLTAFDRAPAAR----HGVCYLRALVDRRL
lcl|Query_10193               YAGGGLPALARALARALGTAAPHVTLMEAEQLTAFDRAPAAR----HGVCYLRALVDRRL
lcl|Query_10194               YAGGGLPALARALARALGTAAPHVTLMEAEQLTAFDRAPAAR----HGVCYLRALVDRRL
lcl|Query_10195               YAGGGLPALARALARALGTAAPHVTLMEAEQLTAFDRAPAAR----HGVCYLRALVDRRL
lcl|Query_10196               YAGGGLPALARALAHALGTAAPHVTLMEAEQLTAFDRAPAAR----HGVCYLRALVDRRL
lcl|Query_10197               YAGGGLPALARALAHALGTAAPHVTLMEAEQLTAFDRAPAAR----HGVCYLRALVDRRL
lcl|Query_10198               YAGGGLPALARALAHALGTAAPHVTLMEAEQLTAFDRAPAAR----HGVCYLRALVDRRL
lcl|Query_10199               YRGADIVATAWKESSYMDTSNLLCAAIDVSLLTAFEKSEGYS----EYMRHIISLIDVRL
lcl|Query_10200               YRGADIVATAWKESSYMDTSNLLCAAIDVSLLTAFEKSEGYS----EYMRHIISLIDVRL
lcl|Query_10201               YAGHGRLAAATHTARLTGVTSLVLTVGDVDRMSAFDRGPAGAAGRTRTAGYLDALLTVCL
lcl|Query_10202               YAGGGLPELARALARALGTAAPYVTLMEAEQLTAFDRAPAAR----HGVRYLRALVNRRL
lcl|Query_10203               YAGRGRMSAATHTARLTGVTSLVLAVGDVDRLSAFDRGAAGAASRTRAAGYLDVLLTVRL
lcl|Query_10204               YAGRGLPALARGLARALRTAGPLVTLMEVEQLTAFDRVPAAQ----HGVRYLRALVLRRL
lcl|Query_10205               YAGHGRLAAATHTARLTGVTSLVLTVGDVDRMSAFDRGPAGAAGRTRTAGYLDALLTVCL
lcl|Query_10206               YAGHGRLAAATHTARLTGVTSLVLTVGDVDRMSAFDRGPAGAAGRTRTAGYLDALLTVCL
lcl|Query_10207               YAGGGLPELARALARALGTAAPYVTLIEAEQLTAFDRAPAAR----HGVRYLRALVNRRL
lcl|Query_10208               YAGGGLPELARALARALGTAAPYVTLIEAEQLTAFDRAPAAR----HGVRYLRALVNRRL
lcl|Query_10209               YAGGGLPELARALARALGTAAPYVTLIEAEQLTAFDRAPAAR----HGVRYLRALVNRRL
lcl|Query_10210               YAGRGRMSAATHTARLTGVTSLVLAVGDVDRLSAFDRGAAGAASR---------------
lcl|Query_10211               YAGRGRMSAATHTARLTGVTSLVLAVGDVDRLSAFDRGAAGAASRTRAAGYLDVLLTVRL
lcl|Query_10212               YAGRGRMSAATHTARLTGVTSLVLAVGDVDRLSAFDRGAAGAASRTRAAGYLDVLLTVRL
lcl|Query_10213               YAGRGRMSAATHTARLTGVTSLVLAVGDVDRLSAFDRGAAGAASRTRAAGYLDVLLTVRL
                                                                                          

lcl|Query_10001               ---------
lcl|Query_10002               ---------
lcl|Query_10003               ---------
lcl|Query_10004               ---------
lcl|Query_10005               ARAQHGQSV
lcl|Query_10006               AHTHRGQSV
lcl|Query_10007               AHANRSQAV
lcl|Query_10008               ---------
lcl|Query_10009               THA------
lcl|Query_10010               THA------
lcl|Query_10011               THA------
lcl|Query_10012               QKERINMSI
lcl|Query_10013               QKERINMSI
lcl|Query_10014               QKERINMSI
lcl|Query_10015               TRAN-----
lcl|Query_10016               TRAN-----
lcl|Query_10017               QNER-----
lcl|Query_10018               TRAN-----
lcl|Query_10019               TRAN-----
lcl|Query_10020               TRAN-----
lcl|Query_10021               ARAN-----
lcl|Query_10022               TRAN-----
lcl|Query_10023               TRAN-----
lcl|Query_10024               VRARHGQSV
lcl|Query_10025               VRARHGQSV
lcl|Query_10026               VRARHGQSV
lcl|Query_10027               VRARHGQSV
lcl|Query_10028               VRARHGQSV
lcl|Query_10029               VRARHGQSV
lcl|Query_10030               VRARHGQSV
lcl|Query_10031               VRARHGQSV
lcl|Query_10032               VRARHGQSV
lcl|Query_10033               VRARHGQSV
lcl|Query_10034               VRARHGQSV
lcl|Query_10035               VRARHGQSV
lcl|Query_10036               VRARHGQAV
lcl|Query_10037               ---------
lcl|Query_10038               ---------
lcl|Query_10039               ---------
lcl|Query_10040               ---------
lcl|Query_10041               VRARHGQSV
lcl|Query_10042               VRARHGQAV
lcl|Query_10043               VRARHGQAV
lcl|Query_10044               DHG------
lcl|Query_10045               KRG------
lcl|Query_10046               KRG------
lcl|Query_10047               KRG------
lcl|Query_10048               KRG------
lcl|Query_10049               EYGQKAQDV
lcl|Query_10050               KRG------
lcl|Query_10051               KRG------
lcl|Query_10052               KRG------
lcl|Query_10053               KRG------
lcl|Query_10054               KRG------
lcl|Query_10055               KRG------
lcl|Query_10056               KRG------
lcl|Query_10057               KRG------
lcl|Query_10058               KRG------
lcl|Query_10059               KRG------
lcl|Query_10060               KRG------
lcl|Query_10061               KRG------
lcl|Query_10062               KRGGVSVSV
lcl|Query_10063               KRG------
lcl|Query_10064               ARSQHGQSV
lcl|Query_10065               ARSKHGQSV
lcl|Query_10066               ST-------
lcl|Query_10067               AN-------
lcl|Query_10068               ARSQHGQSV
lcl|Query_10069               ARAQHGQSV
lcl|Query_10070               ARAQHGQSV
lcl|Query_10071               ARAQHGQSV
lcl|Query_10072               ARAQHGQSV
lcl|Query_10073               ARAQHGQSV
lcl|Query_10074               ARAQHGQSV
lcl|Query_10075               ARAQHGQSV
lcl|Query_10076               ARAQHGQSV
lcl|Query_10077               ARAQHGQSV
lcl|Query_10078               ARAQHGQSV
lcl|Query_10079               ARAQHGQSV
lcl|Query_10080               ARAQHGQSV
lcl|Query_10081               ARAQHGQSV
lcl|Query_10082               ARAQHGQSV
lcl|Query_10083               ARAQHGQSV
lcl|Query_10084               ARAQHGQSV
lcl|Query_10085               ARAQHGQSV
lcl|Query_10086               ARAQHGQSV
lcl|Query_10087               ARAQHGQSV
lcl|Query_10088               ARAQHGQSV
lcl|Query_10089               ARAQHGQSV
lcl|Query_10090               ARAQHGQSV
lcl|Query_10091               ARAQHGQSV
lcl|Query_10092               ---------
lcl|Query_10093               ARAN-----
lcl|Query_10094               ARSQHGQSV
lcl|Query_10095               ARSQHGQSV
lcl|Query_10096               ARSKHGQSV
lcl|Query_10097               ARSKHGQSV
lcl|Query_10098               GTT------
lcl|Query_10099               ARAN-----
lcl|Query_10100               ARAN-----
lcl|Query_10101               ARAN-----
lcl|Query_10102               ARAN-----
lcl|Query_10103               ARAN-----
lcl|Query_10104               ARAN-----
lcl|Query_10105               ARAN-----
lcl|Query_10106               ARAQHGQSV
lcl|Query_10107               ARSQHGQSV
lcl|Query_10108               ARSQHGQSV
lcl|Query_10109               ARSQHGQSV
lcl|Query_10110               ARSQHGQSV
lcl|Query_10111               ARSQHGQSV
lcl|Query_10112               ARSQHGQSV
lcl|Query_10113               ARSKHGQSV
lcl|Query_10114               ARSQHGQSV
lcl|Query_10115               ARSQHGQSV
lcl|Query_10116               ARSQHGQSV
lcl|Query_10117               ARSQHGQSV
lcl|Query_10118               ARSQHGQSV
lcl|Query_10119               ARSQHGQSV
lcl|Query_10120               ARSQHGQSV
lcl|Query_10121               ARSQHGQSV
lcl|Query_10122               ARSQHGQSV
lcl|Query_10123               ARSKHGQSV
lcl|Query_10124               ARSQHGQSV
lcl|Query_10125               ARSQHGQSV
lcl|Query_10126               ARSQHGQSV
lcl|Query_10127               ARSQHGQSV
lcl|Query_10128               ARSQHGQSV
lcl|Query_10129               ARSQHGQSV
lcl|Query_10130               ARSQHGQSV
lcl|Query_10131               ARSQHGQSV
lcl|Query_10132               ARSQHGQSV
lcl|Query_10133               ARSQHGQSV
lcl|Query_10134               ARSKHGQSV
lcl|Query_10135               ARSQHGQSV
lcl|Query_10136               ARSQHGQSV
lcl|Query_10137               ARSQHGQSV
lcl|Query_10138               ARSQHGQSV
lcl|Query_10139               ARSQHGQSV
lcl|Query_10140               ARSQHGQSV
lcl|Query_10141               ARSQHGQSV
lcl|Query_10142               ARSQHGQSV
lcl|Query_10143               ARSKHGQSV
lcl|Query_10144               ARSKHGQSV
lcl|Query_10145               ARSKHGQSV
lcl|Query_10146               ARSKHGQSV
lcl|Query_10147               ARSKHGQSV
lcl|Query_10148               ARSQHGQSV
lcl|Query_10149               ARSKHGQSV
lcl|Query_10150               ARSKHGQSV
lcl|Query_10151               ARSKHGQSV
lcl|Query_10152               ARSKHGQSV
lcl|Query_10153               ARSKHGQSV
lcl|Query_10154               ARSQHGQSV
lcl|Query_10155               AT-------
lcl|Query_10156               ARAN-----
lcl|Query_10157               ARSQHGQSV
lcl|Query_10158               ARSQHGQSV
lcl|Query_10159               ARSKHGQSV
lcl|Query_10160               ARSKHGQSV
lcl|Query_10161               ERASESQHV
lcl|Query_10162               ---------
lcl|Query_10163               HQTPFG---
lcl|Query_10164               HQTPFG---
lcl|Query_10165               HQTPFG---
lcl|Query_10166               HQTPFG---
lcl|Query_10167               HQTPFG---
lcl|Query_10168               HQTPFG---
lcl|Query_10169               HQTPFG---
lcl|Query_10170               HQTPFG---
lcl|Query_10171               HQTPFG---
lcl|Query_10172               HQT------
lcl|Query_10173               HQTPFG---
lcl|Query_10174               RNS------
lcl|Query_10175               RNS------
lcl|Query_10176               RNS------
lcl|Query_10177               RNS------
lcl|Query_10178               RNS------
lcl|Query_10179               RNS------
lcl|Query_10180               QNER-----
lcl|Query_10181               ITA------
lcl|Query_10182               ITA------
lcl|Query_10183               AAAN-----
lcl|Query_10184               KEA------
lcl|Query_10185               KNA------
lcl|Query_10186               KNA------
lcl|Query_10187               KNA------
lcl|Query_10188               GAA------
lcl|Query_10189               GAA------
lcl|Query_10190               GAA------
lcl|Query_10191               SAA------
lcl|Query_10192               GAA------
lcl|Query_10193               GAA------
lcl|Query_10194               GAA------
lcl|Query_10195               GAA------
lcl|Query_10196               GAA------
lcl|Query_10197               GAA------
lcl|Query_10198               GAA------
lcl|Query_10199               ---------
lcl|Query_10200               ---------
lcl|Query_10201               ARAQHGQSV
lcl|Query_10202               GVA------
lcl|Query_10203               ARSQHGQSV
lcl|Query_10204               GAAD-----
lcl|Query_10205               ARAQHGQSV
lcl|Query_10206               ARAQHGQSV
lcl|Query_10207               GVA------
lcl|Query_10208               GVA------
lcl|Query_10209               GVA------
lcl|Query_10210               ---------
lcl|Query_10211               ARSQHGQSV
lcl|Query_10212               ARSQHGQSV
lcl|Query_10213               ARSQHGQSV
                                       
