# Supplementary material for: Herpes simplex virus 1 protein pUL21 alters ceramide metabolism by activating the interorganelle transport protein CERT
Source: J Biol Chem. 2022 Oct 13;298(11):102589. doi: 10.1016/j.jbc.2022.102589 (PMC9668737; doi:10.1016/j.jbc.2022.102589)
Supplement: Data S1 [file mmc2.zip › Data S1/pUL21C_homologues_simplexvirus_COBALT.aln]

CLUSTAL W (1.83) multiple sequence alignment

lcl|Query_10001               ----QATIPP-PTLAELWLVLYSGERAVCDGH-TGAFLTREEELFRRAIKKQAWLLFGSA
lcl|Query_10002               --------PRPPALEDMWLMIIAAEEVLNDAQ-AVDYLTCTEDFARRSMYNYSRQLFGTL
lcl|Query_10003               ---------PRPTLADLWLLFVAAENAVGDSQ-AVGYLSCSEDFARRSIGSYAQQIFGTL
lcl|Query_10004               ---------PRPTLADLWLLFVAAENAVGDSQ-AVGYLSCSEDFARRSIGSYAQQIFGTL
lcl|Query_10005               ---------PRPTLADLWLLFVAAENAVGDSQ-AVGYLSCSEDFARRSIGSYAQQIFGTL
lcl|Query_10006               SPPSPAALPRAATPGELWTVFFDGDRALGEASPAD-FLTPEEDRARRVFGEQAWKLFGSA
lcl|Query_10007               ---------------DLWTVFFGGERALGEASPVD-YLTPEEDRARRVFGEQAWKLFGSA
lcl|Query_10008               ---------------DLWTVFFGGERALGEASPVD-YLTPEEDRARRVFGEQAWKLFGSA
lcl|Query_10009               ---------------DLWTVFFGGERALGEASPVD-YLTPEEDRARRVFGEQAWKLFGSA
lcl|Query_10010               ---------------ELWTVFFGGERALGEASPAD-YLTPEEDRARRVFGEQAWKLFGSA
lcl|Query_10011               ---------------DLWTVFFGGERALGEASPVD-YLTPEEDRARRVFGEQAWRLFGSA
lcl|Query_10012               ---------------ELWTVFFGGERALGDASPAD-YLTPEEDRARRVFGEQAWKLFGSA
lcl|Query_10013               ---------------DIWTVFFGGERALGEASPVD-YLTPEEDRARRVFGEQAWRLFGSA
lcl|Query_10014               ---------------ELWTVFFGGERALGDASPAD-YLTPEEDRARRVFGEQAWKLFGSA
lcl|Query_10015               ---------------DLWTVFVGGERALGAASPADGYLTREEDRARRVFGEQAWKLFGGE
lcl|Query_10016               ---------------DLWAVFVGGERALGAAYPTDDYLTREEDRARRVFGEQAWKLFGGE
lcl|Query_10017               ---------------DLWAVFVGGERALGAAYPTDDYLTREEDRARRVFGEQAWKLFGGE
lcl|Query_10018               ---------------DLWAVFVGGERALGAASPTDDYLTREEDRARRVFGEQAWKLFGSE
lcl|Query_10019               ---------------DLWAVFVGGERALGAAYPTDDYLTREEDRARRVFGEQAWKLFGGE
lcl|Query_10020               ---------------DLWTVFVGGERALGAASPTDDYLTREEDRTRRVFGEQAWKLFGSE
lcl|Query_10021               ---------------DLWTVFVGGKRALGAASPTDDYLTREEDRARRVFGEQAWKLFGSE
lcl|Query_10022               ---------PAPTLADLWAVFRHGDAALGAPG-GVPGLGPEEEATRDLLRRRAWALFGSA
lcl|Query_10023               ----QDSAPPGPTLRELWWVFYAADRALEEPR-ADSGLTREEVRAVRGFREQAWKLFGSA
lcl|Query_10024               ----QDLVSP-PPLRELWWVFYAADRALEEPR-ADSGLTREEVRAVRGFREQAWKLFGSA
lcl|Query_10025               ---------PYPSLAELWLVFCEGDRALFTTP-PPTYLTPTEECTRTLLVKQAALLFGTP
lcl|Query_10026               ----QDSAPPGPPLRELWWVFYAGDRALEEPH-ADSGLTREEVRAVHGFREQAWKLFGSV
lcl|Query_10027               ----QEAAPPGPPLRELWWVFYAGDRALEEPH-AESGLTREEVRAVHGFREQAWKLFGSV
lcl|Query_10028               ----QEAAPPGPPLRELWWVFYAGDRALEEPH-AESGLTREEVRAVHGFREQAWKLFGSV
lcl|Query_10029               ----QEAAPPGPPLRELWWVFYAGDRALEEPH-AESGLTREEVRAVHGFREQAWKLFGSV
lcl|Query_10030               ----QEAAPPGPPLRELWWVFYAGDRALEEPH-AESGLTREEVRAVHGFREQAWKLFGSV
lcl|Query_10031               ----QEAAPPGPPLRELWWVFYAGDRALEEPH-AESGLTREEVRAVHGFREQAWKLFGSV
lcl|Query_10032               ----QEAAPPGPPLRELWWVFYAGDRALEEPH-AESGLTREEVRAVHGFREQAWKLFGSV
lcl|Query_10033               ----QEAAPPGPPLRELWWVFYAGDRALEEPH-AESGLTREEVRAVHGFREQAWKLFGSV
lcl|Query_10034               ----QEAAPPGPPLRELWWVFYAGDRALEEPH-AESGLTREEVRAVHGFREQAWKLFGSV
lcl|Query_10035               ----QEAAPPGPPLRELWWVFYAGDRALEEPH-AESGLTREEVRAVHGFREQAWKLFGSV
lcl|Query_10036               ----QEAAPPGPPLRELWWVFYAGDRALEEPH-AESGLTREEVRAVHGFREQAWKLFGSV
lcl|Query_10037               ----QEAAPPGPPLRELWWVFYAGDRALEEPH-AESGLTREEVRAVHGFREQAWKLFGSV
lcl|Query_10038               ----QEAAPPGPPLRELWWVFYAGDRALEEPH-AESGLTREEVRAVHGFREQAWKLFGSV
lcl|Query_10039               ----QEAAPPGPPLRELWWVFYAGDRALEEPH-AESGLTREEVRAVHGFREQAWKLFGSV
lcl|Query_10040               ----QEAAPPGPPLRELWWVFYAGDRALEEPH-AESGLTREEVRAVHGFREQAWKLFGSV
lcl|Query_10041               ----QEAAPPGPPLRELWWVFYAGDRALEEPH-AESGLTREEVRAVHGFREQAWKLFGSV
lcl|Query_10042               ----QKAAPPGPPLRELWWVFYAGDRALEEPH-AESGLTREEVRAVHGFREQAWKLFGSV
lcl|Query_10043               ----QEAAPPGPPLRELWWVFYAGDRALEEPH-AESGLTREEVRAVHGFREQAWKLFGSV
lcl|Query_10044               ----QEAAPPGPPLRELWWVFYAGDRALEEPH-AESGLTREEVRAVHGFREQAWKLFGSV
lcl|Query_10045               ----QEAAPPGPPLRELWWVFYAGDRALEEPH-AESGLTREEVRAVHGFREQAWKLFGSV
lcl|Query_10046               ----QEAAPPAPPLRELWWVFYAGDRALEEPH-AESGLTREEVRAVHGFREQAWKLFGSV
lcl|Query_10047               ----QEAAPPGPPLRELWWVFYAGDRALEEPH-AESGLTREEVRAVHGFREQAWKLFGSV
lcl|Query_10048               ----QEYAPPGPPLRELWWVFYAGDRALEEPH-AESGLTREEVRAVHGFREQAWKLFGSV
lcl|Query_10049               -------------LRELWWVFYAGDRALEEPH-AESGLTREEVRAVHGFREQAWKLFGSV
lcl|Query_10050               ----QDSAPPGPTLRELWWVFYTADRALEEPR-ADSGLTREEVRAVRGFREQAWKLFGSA
lcl|Query_10051               ----QDSAPPGPTLRELWWVFYTADRALEEPR-ADSGLTREEVRAVRGFREQAWKLFGSA
lcl|Query_10052               ----QDSAPPGPTLRELWWVFYAADRALEEPR-ADSGLTREEVRAVRGFREQAWKLFGSA
lcl|Query_10053               -----DSVLPGPTLRELWWVFYAADRALEEPR-ADSGLTREEVRAVRGFREQAWKLFGSA
lcl|Query_10054               ----QEAAPPGPPLRELWWVFYAGDRALEEPH-AESGLTREEVRAVHGFREQAWKLFGSV
lcl|Query_10055               ----QDSAPPGPTLRELWWVFYAADRALEEPR-ADSGLTREEVRAVRGFREQAWKLFGSA
lcl|Query_10056               ----QDSAPPGPTLRELWWVFYAADRALEEPR-ADSGLTREEVRAVRGFREQAWKLFGSA
lcl|Query_10057               ----QDSAPPGPTLRELWWVFYAADRALEEPR-ADSGLTREEVRAVRGFREQAWKLFGSA
lcl|Query_10058               ----QDSAPPGPTLRELWWVFYAADRALEEPR-ADSGLTREEVRAVRGFREQAWKLFGSA
lcl|Query_10059               ----QDSAPPGPTLRELWWVFYAADRALEEPR-ADSGLTREEVRAVRGFREQAWKLFGSA
lcl|Query_10060               ----QDSAPPGPTLRELWWVFYAADRALEEPR-ADSGLTREEVRAVRGFREQAWKLFGSA
lcl|Query_10061               ----QDSAPPGPTLRELWWVFYAADRALEEPR-ADSGLTREEVRAVRGFREQAWKLFGSA
lcl|Query_10062               ----QDSAPPGPTLRELWWVFYAADRALEEPR-ADSGLTREEVRAVRGFREQAWKLFGSA
lcl|Query_10063               ----QDSAPPGPTLRELWWVFYAADRALEEPR-ADSGLTREEVRAVRGFREQAWKLFGSA
lcl|Query_10064               ----QDSAPPGPTLRELWWVFYAADRALEEPR-ADSGLTREEVRAVRGFREQAWKLFGSA
lcl|Query_10065               ----QDSAPPGPTLRELWWVFYAADRALEEPR-ADSGLTREEVRAVRGFREQAWKLFGSA
lcl|Query_10066               ----QDSAPPGPTLRELWWVFYAADRALEEPR-ADSGLTREEVRAVRGFREQAWKLFGSA
lcl|Query_10067               ----QDSAPPGPTLRELWWVFYAADRALEEPR-ADSGLTREEVRAVRGFREQAWKLFGSA
lcl|Query_10068               ----QDSAPPGPTLRELWWVFYAADRALEEPR-ADSGLTREEVRAVRGFREQAWKLFGSA
lcl|Query_10069               ----QDSAPPGPTLRELWWVFYAADRALEEPR-ADSGLTREEVRAVRGFREQAWKLFGSA
lcl|Query_10070               ----QDSAPPGPTLRELWWVFYAADRALEEPR-ADSGLTREEVRAVRGFREQAWKLFGSA
lcl|Query_10071               ----QDSAPPGPTLRELWWVFYAADRALEEPR-ADSGLTREEVRAVRGFREQAWKLFGSA
lcl|Query_10072               ----QDSAPPGPTLRELWWVFYAADRALEEPR-ADSGLTREEVRAVRGFREQAWKLFGSA
lcl|Query_10073               ----QDSAPPGPTLRELWWVFYAADRALEEPR-ADSGLTREEVRAVRGFREQAWKLFGSA
lcl|Query_10074               ----QDSAPPGPTLRELWWVFYAADRALEEPR-ADSGLTREEVRAVRGFREQAWKLFGSA
lcl|Query_10075               ----QDSAPPGPTLRELWWVFYAADRALEEPR-ADSGLTREEVRAVRGFREQAWKLFGSA
lcl|Query_10076               ----QDSAPPGPTLRELWWVFYAADRALEEPR-ADSGLTREEVRAVRGFREQAWKLFGSA
lcl|Query_10077               ----QDSAPPGPTLRELWWVFYAADRALEEPR-ADSGLTREEVRAVRGFREQAWKLFGSA
lcl|Query_10078               ----QDSAPPGPTLRELWWVFYAADRALEEPR-ADSGLTREEVRAVRGFREQAWKLFGSA
lcl|Query_10079               ----QDSAPPGPTLRELWWVFYAADRALEEPR-ADSGLTREEVRAVRGFREQAWKLFGSA
lcl|Query_10080               ----QDSAPPGPTLRELWWVFYAADRALEEPR-ADSGLTREEVRAVRGFREQAWKLFGSA
lcl|Query_10081               ----QDSAPPGPTLRELWWVFYAADRALEEPR-ADSGLTREEVRAVRGFREQAWKLFGSA
lcl|Query_10082               ----QDSAPPGPTLRELWWVFYAADRALEEPR-ADSGLTREEVRAVRGFREQAWKLFGSA
lcl|Query_10083               ----QDSAPPGPTLRELWWVFYAADRALEEPR-ADSGLTREEVRAVRGFREQAWKLFGSA
lcl|Query_10084               ----QDSAPPGPTLRELWWVFYAADRALEEPR-ADSGLTREEVRAVRGFREQAWKLFGSA
lcl|Query_10085               ----QDSAPPGPTLRELWWVFYAADRALEEPR-ADSGLTREEVRAVRGFREQAWKLFGSA
lcl|Query_10086               ----QDSAPPGPTLRELWWVFYAADRALEEPR-ADSGLTREEVRAVRGFREQAWKLFGSA
lcl|Query_10087               ----QDSAPPGPTLRELWWVFYTADRALEEPR-ADSGLTREEVRAVRGFREQAWKLFGSA
lcl|Query_10088               ----QDSAPPGPTLRELWWVFYAADRALEEPR-ADSGLTREEVRAVRGFREQAWKLFGSA
lcl|Query_10089               ----QDSAPPGPTLRELWWVFYAADRALEEPR-ADSGLTREEVRAVRGFREQAWKLFGSA
lcl|Query_10090               ----QDSAPPGPTLRELWWVFYAADRALEEPR-ADSGLTREEVRAVRGFREQAWKLFGSA
lcl|Query_10091               ----QDSAPPGPTLRELWWVFYAADRALEEPR-ADSGLTREEVRAVRGFREQAWKLFGSA
lcl|Query_10092               ----QDSAPPGPTLRELWWVFYAADRALEEPR-ADSGLTREEVRAVRGFREQAWKLFGSA
lcl|Query_10093               ----QDSAPPGPTLRELWWVFYAADRALEEPR-ADSGLTREEVRAVRGFREQAWKLFGSA
lcl|Query_10094               ----QDSAPPGPTLRELWWVFYAADRVLEEPR-ADSGLTREEVRAVRGFREQAWKLFGSA
lcl|Query_10095               ----QDSAPPGPTLRELWWVFYAADRALEEPR-ADSGLTREEVRAVRGFREQAWKLFGSA
lcl|Query_10096               ----QDSAPPGPTLRELWWVFYAADRALEEPR-ADSGLTREEVRAVRGFREQAWKLFGSA
lcl|Query_10097               ----QDSAPPGPTLRELWWVFYAADRALEEPR-ADSGLTREEVRAVRGFREQAWKLFGSA
lcl|Query_10098               ----QDSAPPGPTLRELWWVFYAADRALEEPR-ADSGLTREEVRAVRGFREQAWKLFGSA
lcl|Query_10099               ----QDSAPPGPTLRELWWVFYAADRALEEPR-ADSGLTREEVRAVRGFREQAWKLFGSA
lcl|Query_10100               ----QDSAPPGPTLRELWWVFYAADRALEEPR-ADSGLTREEVRAVRGFREQAWKLFGSA
lcl|Query_10101               ----QDSALPGPTLRELWWVFYAADRALEEPR-ADSGLTREEVRAVRGFREQAWKLFGSA
lcl|Query_10102               ----QDSAPPGPTLRELWWVFYTADRALEEPR-ADSGLTREEVRAVRGFREQAWKLFGSA
lcl|Query_10103               ---------PCPSFSELWLVFCEGDNAILTTP-T-AYLTPTEECVRNLLAKQSALLFGTP
lcl|Query_10104               ----QDSAPPGPTLRELWWVFYAADRALEEPR-ADSGLTREEVRAVRGFREQAWKLFGSA
lcl|Query_10105               ----QDSAPPGPTLRELWWVFYAADRALEEPR-ADSGLTREEVRAVRGFREQAWKLFGSA
lcl|Query_10106               ----QDSAPPGPTLRELWWVFYAADRALEEPR-ADSGLTREEVRAVRGFREQAWKLFGSA
lcl|Query_10107               ----QDSAPPGPTLRELWWVFYAADRALEEPR-ADSGLTREEVRAVRGFREQAWKLFGSA
lcl|Query_10108               ------------TLADLGVVFLYGDDALAADG-GSLGLTPEEESTRSALRNQAWALFGSS
lcl|Query_10109               ----QEAAPPGPPLRELWWVFYAGDRALEEPH-AESGLTREEVRAVHGFREQAWKLFGSV
lcl|Query_10110               ----QDSAPPGPTLRELWWVFYAADRALEEPR-ADSGLTREEVRAVRGFREQAWKLFGSA
lcl|Query_10111               ----QEAAPPGPPLRELWWVFYAGDRALEEPH-AESGLTREEVRAVHGFREQAWKLFGSV
lcl|Query_10112               ----QEAAPPGPPLRELWWVFYAGDRALEEPH-AESGLTREEVRAVHGFREQAWKLFGSV
lcl|Query_10113               ----QDSAPPGPTLRELWWVFYAADRALEEPR-ADSGLTREEVRAVRGFREQAWKLFGSA
lcl|Query_10114               ----QDSAPPGPTLRELWWVFYAADRALEEPR-ADSGLTREEVRAVRGFREQAWKLFGSA
lcl|Query_10115               ----QDSAPPGPTLRELWWVFYAADRALEEPR-ADSGLTREEVRAVRGFREQAWKLFGSA
lcl|Query_10116               ----QDSAPPGPTLRELWWVFYAADRALEEPR-ADSGLTREEVRAVRGFREQAWKLFGSA
                                                                   *   *              **  

lcl|Query_10001               TAPRAFIG----------ASLAVSPVHKLAAYYFLIQREKRSPLFPLLVQLTSKYNQHHG
lcl|Query_10002               DAPRLFAG----------AVLCLTPAQKLALLYYMIYRERRHSLFPMLLRLTQKHIHHYG
lcl|Query_10003               DAPRPFVG----------ASMRLRPAQKLAVLYYLIHRERQHSLFPMLLRITRGYVQHYG
lcl|Query_10004               DAPRPFVG----------ASMRLRPAQKLAVLYYLIHRERQHSLFPMLLRITRGYVQHYG
lcl|Query_10005               DAPRPFVG----------ASMRLRPAQKLAVLYYLIHRERQHSLFPMLLRITRGYVQHYG
lcl|Query_10006               GAPRPFLG----------AALALSPLRKLATAYYLVHREKRSPVFPTLVDIVRAHLRHRD
lcl|Query_10007               GAPRPFLG----------AAMALTPLQKLATAYYLVHREKRSPVFPALVGIVRGHLQHHG
lcl|Query_10008               GAPRPFLG----------AAMALTPLQKLATAYYLVHREKRSPVFPALVGIVRGHLQHHG
lcl|Query_10009               GAPRPFLG----------AAMALTPLQKLATAYYLVHREKRSPVFPALVGIVRGHLQHHG
lcl|Query_10010               GAPRPFLG----------AASALTPLQKLATAYYLVHREKRSPVFPALVGIVRGHLQHHD
lcl|Query_10011               GAPRPFLG----------AAMALTPLQKLATAYYLVHREKRSPVFPALVGIVRGHLQHHG
lcl|Query_10012               GAPRPFLG----------AALALTPLRKLATAYYLVHREKRSPVFPTLVGIVRAHLRHHD
lcl|Query_10013               GAPRPFLG----------AAMALTPLQKLATAYYLVHREKRSPVFPALVGIVRGHLQHHG
lcl|Query_10014               GAPRPFLG----------AALALTPLRKLATAYYLVHREKRSPVFPTLVGIVRAHLRHHD
lcl|Query_10015               GAPRPFLG----------AARALTPLQKLAAAYFLVHREKRSPVFPALVAIVRSHLRYHD
lcl|Query_10016               GAPRPFLG----------AARALTPLQKLATAYFLVHREKRSPVFPALVAIARAHLRHHD
lcl|Query_10017               GAPRPFLG----------AARALTPLQKLATAYFLVHREKRSPVFPALVAIVRAHLRHHD
lcl|Query_10018               GAPRPFLG----------AARALTPLQKLATAYFLVHREKRSPVFPALVAIVRAHLRHRD
lcl|Query_10019               GAPRPFLG----------AARALTPLQKLATAYFLVHREKRSPVFPALVAIVRAHLRHHD
lcl|Query_10020               GAPRPFLG----------AARALTPLQKLATAYFLVHREKRSPVFPALVAIVRAHLRHRD
lcl|Query_10021               GAPRPFLG----------AARALTPLQKLATAYFLVHREKRSPVFPALVAIVRAHLRHRD
lcl|Query_10022               EAPRAFLG----------AASGLSPAQKLAVAYYLLQRERRPTPLAAMVRAARLFAAERG
lcl|Query_10023               GAPRAFIG----------AALGLSPLQKLAVYYYIIHRERRLSPFPALVRLVGRYTQRHG
lcl|Query_10024               GAPRAFIG----------AALGLSPLQKLAVYYYIIHRERRLSPFPALVRLVGRYTQRHG
lcl|Query_10025               NSPRAFLGNNLPLLGQGETKVPLTPLQKMAAYYFLIQRIHRGQIFPLLVKLVTRYVDACK
lcl|Query_10026               GAPRAFLG----------AALALSPSQKLAVYYYLIHRERRMSPFPALVRLVSRYIQRHG
lcl|Query_10027               GAPRAFLG----------AALALSPTQKLAVYYYLIHRERRMSPFPALVRLVGRYIQRHG
lcl|Query_10028               GAPRAFLG----------AALALSPTQKLAVYYYLIHRERRMSPFPALVRLVGRYIQRHG
lcl|Query_10029               GAPRAFLG----------AALALSPTQKLAVYYYLIHRERRMSPFPALVRLVGRYVQRHG
lcl|Query_10030               GAPRAFLG----------AALALSPTQKLAVYYYLIHRERRMSPFPALVRLVGRYIQRHG
lcl|Query_10031               GAPRAFLG----------AALALSPTQKLAVYYYLIHRERRMSPFPALVRLVGRYIQRHG
lcl|Query_10032               GAPRAFLG----------AALALSPTQKLAVYYYLIHRERRMSPFPALVRLVGRYIQRHG
lcl|Query_10033               GAPRAFLG----------AALALSPTQKLAVYYYLIHRERRMSPFPALVRLVGRYIQRHG
lcl|Query_10034               GAPRAFLG----------AALALSPTQKLAVYYYLIHRERRMSPFPALVRLVGRYIQRHG
lcl|Query_10035               GAPRAFLG----------AALALSPTQKLAVYYYLIHRERRMSPFPALVRLVGRYIQRHG
lcl|Query_10036               GAPRAFLG----------AALALSPTQKLAVYYYLIHRERRMSPFPALVRLVGRYIQRHG
lcl|Query_10037               GAPRAFLG----------AALALSPTQKLAVYYYLIHRERRMSPFPALVRLVGRYIQRHG
lcl|Query_10038               GAPRAFLG----------AALALSPTQKLAVYYYLIHRERRMSPFPALVRLVGRYIQRHG
lcl|Query_10039               GAPRAFLG----------AALALSPTQKLAVYYYLIHRERRMSPFPALVRLVGRYIQRHG
lcl|Query_10040               GAPRAFLG----------AALALSPTQKLAVYYYLIHRERRMSPFPALVRLVGRYIQRHG
lcl|Query_10041               GAPRAFLG----------AALALSPTQKLAVYYYLIHRERRMSPFPALVRLVGRYIQRHG
lcl|Query_10042               GAPRAFLG----------AALALSPTQKLAVYYYLIHRERRMSPFPALVRLVGRYIQRHG
lcl|Query_10043               GAPRAFLG----------AALALSPTQKLAVYYYLIHRERRMSPFPALVRLVGRYIQRHG
lcl|Query_10044               GAPRAFLG----------AALALSPTQKLAVYYYLIHRERRMSPFPALARLVGRYIQRHG
lcl|Query_10045               GAPRAFLG----------AALALSPTQKLAVYYYLIHRERRMSPFPALVRLVGRYIQHHG
lcl|Query_10046               GAPRAFLG----------AALALSPTQKLAVYYYLIHRERRMSPFPALVRLVGRYIQRHG
lcl|Query_10047               GAPRAFLG----------AALALSPTQKLAVYYYLIHRERRMSPFPALVRLVGRYIQRHG
lcl|Query_10048               GAPRAFLG----------AALALSPTQKLAVYYYLIHRERRMSPFPALARLVGRYIQRHG
lcl|Query_10049               GAPRAFLG----------AALALSPTQKLAVYYYLIHRERRMSPFPALVRLVGRYIQRHG
lcl|Query_10050               GAPRAFIG----------AALGLSPLQKLAVYYYIIHRERRLSPFPALVRLVGRYTQRHG
lcl|Query_10051               GAPRAFIG----------AALGLSPLQKLAVYYYIIHRERRLSPFPALVRLVGRYTQRHG
lcl|Query_10052               GAPRAFIG----------AALGLSPLQKLAVYYYIIHRERRLSPFPALVRLVGRYTQRHG
lcl|Query_10053               GAPRAFIG----------AALGLSPLQKLAVYYYIIHRERRLSPFPALVRLVGRYTQRHG
lcl|Query_10054               GAPRAFLG----------AALALSPTQKLAVYYYLIHRERRMSPFPALVRLVGRYIQRHG
lcl|Query_10055               GAPRAFIG----------AALGLSPLQKLAVYYYIIHRERRLSPFPALVRLVGRYTQRHG
lcl|Query_10056               GAPRAFIG----------AALGLSPLQKLAVYYYIIHRERRLSPFPALVRLVGRYTQRHG
lcl|Query_10057               GAPRAFIG----------AALGLSPLQKLAVYYYIIHRERRLSPFPALVRLVGRYTQRHG
lcl|Query_10058               GAPRAFIG----------AALGLSPLQKLAVYYYIIHRERRLSPFPALVRLVGRYTQRHG
lcl|Query_10059               GAPRAFIG----------AALGLSPLQKLAVYYYIIHRERRLSPFPALVRLVGRYTQRHG
lcl|Query_10060               GAPRAFIG----------AALGLSPLQKLAVYYYIIHRERRLSPFPALVRLVGRYTQRHG
lcl|Query_10061               GAPRAFIG----------AALGLSPLQKLAVYYYIIHRERRLSPFPALVRLVGRYTQRHG
lcl|Query_10062               GAPRAFIG----------AALGLSPLQKLAVYYYIIHRERRLSPFPALVRLVGRYTQRHG
lcl|Query_10063               GAPRAFIG----------AALGLSPLQKLAVYYYIIHRERRLSPFPALVRLVGRYTQRHG
lcl|Query_10064               GAPRAFIG----------AALGLSPLQKLAVYYYIIHRERRLSPFPALVRLVGRYTQRHG
lcl|Query_10065               GAPRAFIG----------AALGLSPLQKLAVYYYIIHRERRLSPFPALVRLVGRYTQRHG
lcl|Query_10066               GAPRAFIG----------AALGLSPLQKLAVYYYIIHRERRLSPFPALVRLVGRYTQRHG
lcl|Query_10067               GAPRAFIG----------AALGLSPLQKLAVYYYIIHRERRLSPFPALVRLVGRYTQRHG
lcl|Query_10068               GAPRAFIG----------AALGLSPLQKLAVYYYIIHRERRLSPFPALVRLVGRYTQRHG
lcl|Query_10069               GAPRAFIG----------AALGLSPLQKLAVYYYIIHRERRLSPFPALVRLVGRYTQRHG
lcl|Query_10070               GAPRAFIG----------AALGLSPLQKLAVYYYIIHRERRLSPFPALVRLVGRYTQRHG
lcl|Query_10071               GAPRAFIG----------AALGLSPLQKLAVYYYIIHRERRLSPFPALVRLVGRYTQRHG
lcl|Query_10072               GAPRAFIG----------AALGLSPLQKLAVYYYIIHRERRLSPFPALVRLVGRYTQRHG
lcl|Query_10073               GAPRAFIG----------AALGLSPLQKLAVYYYIIHRERRLSPFPALVRLVGRYTQRHG
lcl|Query_10074               GAPRAFIG----------AALGLSPLQKLAVYYYIIHRERRLSPFPALVRLVGRYTQRHG
lcl|Query_10075               GAPRAFIG----------AALGLSPLQKLAVYYYIIHRERRLSPFPALVRLVGRYTQRHG
lcl|Query_10076               GAPRAFIG----------AALGLSPLQKLAVYYYIIHRERRLSPFPALVRLVGRYTQRHG
lcl|Query_10077               GAPRAFIG----------AALGLSPLQKLAVYYYIIHRERRLSPFPALVRLVGRYTQRHG
lcl|Query_10078               GAPRAFIG----------AALGLSPLQKLAVYYYIIHRERRLSPFPALVRLVGRYTQRHG
lcl|Query_10079               GAPRAFIG----------AALGLSPLQKLAVYYYIIHRERRLSPFPALVRLVGRYTQRHG
lcl|Query_10080               GAPRAFIG----------AALGLSPLQKLAVYYYIIHRERRLSPFPALVRLVGRYTQRHG
lcl|Query_10081               GAPRAFIG----------AALGLSPLQKLAVYYYIIHRERRLSPFPALVRLVGRYTQRHG
lcl|Query_10082               GAPRAFIG----------AALGLSPLQKLAVYYYIIHRERRLSPFPALVRLVGRYTQRHG
lcl|Query_10083               GAPRAFIG----------AALGLSPPQKLAVYYYIIHRERRLSPFPALVRLVGRYTQRHG
lcl|Query_10084               GAPRAFIG----------AALGLSPLQKLAVYYYIIHRERRLSPFPALVRLVGRYTQRHG
lcl|Query_10085               GAPRAFIG----------AALGLSPLQKLAVYYYIIHRERRLSPFPALVRLVGRYTQRHG
lcl|Query_10086               GAPRAFIG----------AALGLSPLQKLAVYYYIIHRERRLSPFPALVRLVGRYTQRHG
lcl|Query_10087               GAPRAFIG----------AALGLSPLQKLAVYYYIIHRERRLSPFPALVRLVGRYTQRHG
lcl|Query_10088               GAPRAFIG----------AALGLSPLQKLAVYYYIIHRERRLSPFPALVRLVGRYTQRHG
lcl|Query_10089               GAPRAFIG----------AALGLSPLQKLAVYYYIIHRERRLSPFPALVRLVGRYTQRHG
lcl|Query_10090               GAPRAFIG----------AALGLSPLQKLAVYYYIIHRERRLSPFPALVRLVGRYTQRHG
lcl|Query_10091               GAPRAFIG----------AALGLSPLQKLAVYYYIIHRERRLSPFPALVRLVGRYTQRHG
lcl|Query_10092               GAPRAFIG----------AALGLSPLQKLAVYYYIIHRERRLSPFPALVRLVGRYTQRHG
lcl|Query_10093               GAPRAFIG----------AALGLSPLQKLAVYYYIIHRERRLSPFPALVRLVGRYTQRHG
lcl|Query_10094               GAPRAFIG----------AALGLSPLQKLAVYYYIIHRERRLSPFPALVRLVGRYTQRHG
lcl|Query_10095               GAPRAFIG----------AALGLSPLQKLAVYYYIIHRERRLSPFPALVRLVGRYTQRHG
lcl|Query_10096               GAPRAFIG----------AALGLSPLQKLAVYYYIIHRERRLSPFPALVRLVGRYTQRHG
lcl|Query_10097               GAPRAFIG----------AALGLSPLQKLAVYYYIIHRERRLSPFPALVRLVGRYTQRHG
lcl|Query_10098               GAPRAFIG----------AALGLSPLQKLAVYYYIIHRERRLSPFPALVRLVGRYTQRHG
lcl|Query_10099               GAPRAFIG----------AALGLSPLQKLAVYYYIIHRERRLSPFPALVRLVGRYTQRHG
lcl|Query_10100               GAPRAFIG----------AALGLSPLQKLAVYYYIIHRERRLSPFPALVRLVGRYTQRHS
lcl|Query_10101               GAPRAFIG----------AALGLSPLQKLAVYYYIIHRERRLSPFPALVRLVGRYTQRHG
lcl|Query_10102               GAPRAFIG----------AALGLSPLQKLAVYYYIIHRERRLSPFPALVRLVGRYTQRHG
lcl|Query_10103               DSPRAFLGNNLPLVVKGDNKIPISPLQKMAAYYYLIQRVHRGQIFPLLVKLVTRYVEAHK
lcl|Query_10104               GAPRAFIG----------AALGLSPLQKLAVYYYIIHRERRLSPFPALVRLVGRYTQRHG
lcl|Query_10105               GAPRAFIG----------AALGLSPLQKLAVYYYIIHRERRLSPFPALVRLVGRYTQRHG
lcl|Query_10106               GAPRAFIG----------AALGLSPLQKLAVYYYIIHRERRLSPFPALVRLVGRYTQRHG
lcl|Query_10107               GAPRAFIG----------AALGLSPLQKLAVYYYIIHRERRLSPFPALVRLVGRYTQRHG
lcl|Query_10108               DAPRAFLG----------SSLALTPIQKMAVAYYLIQRERRAAPFSALVSLAGVHASDPS
lcl|Query_10109               GAPRAFLG----------AALALSPTQKLAVYYYLIHRERRMSPFPALVRLVGRYIQRHG
lcl|Query_10110               GAPRAFIG----------AALGLSPLQKLAVYYYIIHRERRLSPFPALVRLVGRYTQRHG
lcl|Query_10111               GAPRAFLG----------AALALSPTQKLAVYYYLIHRERRMSPFPALVRLVGRYIQRHG
lcl|Query_10112               GAPRAFFG----------AALALSPTQKLAVYYYLIHRERRMSPFPALARLVGRYIQRHG
lcl|Query_10113               GAPRAFIG----------AALGLSPLQKLAVYYYIIHRERRLSPFPALVRLVGRYTQRHG
lcl|Query_10114               GAPRAFIG----------AALGLSPLQKLAVYYYIIHRERRLSPFPALVRLVGRYTQRHG
lcl|Query_10115               GAPRAFIG----------AALGLSPLQKLAVYYYIIHRERRLSPFPALVRLVGRYTQRHG
lcl|Query_10116               GAPRAFIG----------AALGLSPLQKLAVYYYIIHRERRLSPFPALVRLVGRYTQRHG
                                ** * *                *  * *  *    *                      

lcl|Query_10001               ITVPP--PDDFLLADLLNSLFRDALTFGLTAEQLLMFDVLPPRDVSVSSDVRGDSAAILQ
lcl|Query_10002               VPVPP--VDEDVLVDAMNCMFRDALAAGVVAEQMIRATPQCFVDTWASEETRTDSLCLLR
lcl|Query_10003               VALPP--VDDEALVDALNCVLRDALAAGVAAEHLLHMPPRCVADPWVAGELQADSLALLR
lcl|Query_10004               VALPP--VDDEALADALNCVLRDALAAGVAAEHLLHAPPRCVVDPWVAGELQADSLALLR
lcl|Query_10005               VALPP--VDDEALVDALNCVLRDALAAGVAAEHLLHMPPRCVADPWMAGELQADSLALLR
lcl|Query_10006               VAVPP--TDEPFVAESVNELFRDALALGAVAEQLLMFDVLPPREVAVGSDARADAEILLR
lcl|Query_10007               IGVPP--TDEPFVAESVNELFRDALALGAVAEQLLMFDILPPREVAVGSDARADGETVLR
lcl|Query_10008               IGVPP--TDEPFVAESANELFRDALALGAVAEQLLMFDILPPREVAVGSDARADGETVLR
lcl|Query_10009               IGVPP--TDEPFVAESANELFRDALALGAVAEQLLMFDILPPREVAVGSDARADGETVLR
lcl|Query_10010               IGAPP--TDEPFVAESVNELFRDALALGAVAEQLLMFDVLPPREVAVGSDARADGETVLR
lcl|Query_10011               IGVPP--TDEPFVAESANELFRDALALGAVAEQLLMFDILPPREVAVGSDARADGETVLR
lcl|Query_10012               IAVPP--TDEPFVAESVNELFRDTLALGAVAEQLLMFDILPPRDVAVGSDARADGEAVLR
lcl|Query_10013               IGVPP--TDEPFVAESANELFRDALALGAVAEQLLMFDILPPREVAVGSDARADGETVLR
lcl|Query_10014               IAVPP--TDEPFVAESVNELFRDTLALGAVAEQLLMFDILPPRDVAVGSDARADGEAVLR
lcl|Query_10015               AAVPP--IDEPFLADAVNEIFRDALALGAVAEQLLMFDVLPPRELPVGSDARADAETVLR
lcl|Query_10016               VAVPP--TDEPFLADAVNEIFRDALALGAVAERLLMFDVLPPRELPVGSDARADAETVLR
lcl|Query_10017               VAVPP--TDEPFLADAVNEIFRDALALGAVAERLLMFDVLPPRELPVGSDARADAETVLR
lcl|Query_10018               VAVPP--TDEPFLADAVNEIFRDALALGAVAERLLMFDVLPPRELPVGSDARADAETVLR
lcl|Query_10019               VAVPP--TDEPFLADAVNEIFRDALALGAVAERLLMFDVLPPRELPVGSDARADAETVLR
lcl|Query_10020               VAVPP--TDEPFLADAVNEIFRDALALGAVAERLLMFDVLPPRELPVGSDARADAETVLR
lcl|Query_10021               VAVPP--TDEPFLADAVNEIFRDALALGAVAERLLMFDVLPPRELPVGSDARPDAETVLR
lcl|Query_10022               AAETP--PDEPALAEAVNGVFRDLLLLGGAAELLLMFDALPPREARGSAVGEADAEALLR
lcl|Query_10023               LYVPR--PDDPVLADAINGLVRDALAAGTTAEQLLMFDLLPPKDVPVGSDVQADSTALLR
lcl|Query_10024               LYVPR--PDDPVLADAINGLVRDALAAGTTAEQLLMFDLLPPKDVPVGSDVQADSTALLR
lcl|Query_10025               ISVPPI--CEYVLGDILNSLFRDALLSGLLAEQLIRGKAWTHAAFAIGNDIKLDSLAVLQ
lcl|Query_10026               LYVPA--PDEPTLADAMNGLFRDALAAGTVAEQLLMFDLLPPKDVPVGSDTRADSAALLR
lcl|Query_10027               LYVPA--PDEPTLADAMNGLFRDALAAGTVAEQLLMFDLLPPKDVPVGSDARADSAALLR
lcl|Query_10028               LYVPA--PDEPTLADAMNGLFRDALAAGTVAEQLLMFDLLPPKDVPVGSDARADSAALLR
lcl|Query_10029               LYVPA--PDEPTLADAMNGLFRDALAAGTVAEQLLMFDLLPPKDVPVGSDARADSAALLR
lcl|Query_10030               LYVPA--PDEPTLADAMNGLFRDALAAGTVAEQLLMFDLLPPKDVPVGSDARADSAALLR
lcl|Query_10031               LYVPA--PDEPTLADAMNGLFRDALAAGTVAEQLLMFDLLPPKDVPVGSDARADSAALLR
lcl|Query_10032               LYVPA--PDEPTLADAMNGLFRDALAAGTVAEQLLMFDLLPPKDVPVGSDARADSAALLR
lcl|Query_10033               LYVPA--PDEPTLADAMNGLFRDALAAGTVAEQLLMFDLLPPKDVPVGSDARADSAALLR
lcl|Query_10034               LYVPA--PDEPTLADAMNGLFRDALAAGTVAEQLLMFDLLPPKDVPVGSDARADSAALLR
lcl|Query_10035               LYVPA--PDEPTLADAMNGLFRDALAAGTVAEQLLMFDLLPPKDVPVGSDARADSAALLR
lcl|Query_10036               LYVPA--PDEPTLADAMNGLFRDALAAGTVAEQLLMFDLLPPKDVPVGSDARADSAALLR
lcl|Query_10037               LYVPA--PDEPTLADAMNGLFRDALAAGTVAEQLLMFDLLPPKDVPVGSDARADSAALLR
lcl|Query_10038               LYVPA--PDEPTLADAMNGLFRDALAAGTVAEQLLMFDLLPPKDVPVGSDARADSAALLR
lcl|Query_10039               LYVPA--PDEPTLADAMNGLFRDALAAGTVAEQLLMFDLLPPKDVPVGSDARADSAALLR
lcl|Query_10040               LYVPA--PDEPTLADAMNGLFRDALAAGTVAEQLLMFDLLPPKDVPVGSDARADSAALLR
lcl|Query_10041               LYVPA--PDEPTLADAMNGLFRDALAAGTVAEQLLMFDLLPPKDVPVGSDARADSAALLR
lcl|Query_10042               LYVPA--PDEPTLADAMNGLFRDALAAGTVAEQLLMFDLLPPKDVPVGSDARADSAALLR
lcl|Query_10043               LYVPA--PDEPTLADAMNGLFRDALAAGTVAEQLLMFDLLPPKDVPVGSNARADSAALLR
lcl|Query_10044               LYVPA--PDEPTLADAMNGLFRDALAAGTVAEQLLMFDLLPPKDVPVGSDARADSAALLR
lcl|Query_10045               LYVPA--PDEPTLADAMNGLFRDALAAGTVAEQLLMFDLLPPKDVPVGSDARADSAALLR
lcl|Query_10046               LYVPA--PDEPTLADAMNGLFRDALAAGTVAEQLLMFDLLPPKDVPVGSDARADSAALLR
lcl|Query_10047               LYVPA--PDEPTLADAMNGLFRDALAAGTVAEQLLMFDLLPPKDVPVGSDARADSAALLR
lcl|Query_10048               LYVPA--PDEPTLADAMNGLFRDALAAGTVAEQLLMFDLLPPKDVPVGSDARADSAALLR
lcl|Query_10049               LYVPA--PDEPTLADAMNGLFRDALAAGTVAEQLLMFDLLPPKDVPVGSDARADSAALLR
lcl|Query_10050               LYVPR--PDDPVLADAINGLFRDALAAGTTAEQLLMFDLLPPKDVPVGSDVQADSTALLR
lcl|Query_10051               LYVPR--PNDPVLADAINGLFRDALAAGTTAEQLLMFDLLPPKDVPVGSDVQADSTALLR
lcl|Query_10052               LYVPR--PDDPVLADAINGLVRDALAAGTTAEQLLMFDLLPPKDVPVGSDVQADSTALLR
lcl|Query_10053               LYVPR--PDDPVLADAINGLVRDALAAGTTAEQLLMFDLLPPKDVPVGSDVQADSTALLR
lcl|Query_10054               LYVPA--PDEPTLADAMNGLFRDALAAGTVAEQLLMFDLLPPKDVPVGSDARADSAALLR
lcl|Query_10055               LYVPR--PDDPVLADAINGLFRDALAAGTTAEQLLMFDLLPPKDVPVGSDVQADSTALLR
lcl|Query_10056               LYVPR--PDDPVLADAINGLFRDALAAGTTAEQLLMFDLLPPKDVPVGSDVQADSTALLR
lcl|Query_10057               LYVPR--PDDPVLADAINGLFRDALAAGTTAEQLLMFDLLPPKDVPVGSDVQADSTALLR
lcl|Query_10058               LYVPR--PDDPVLADAINGLFRDALAAGTTAEQLLMFDLLPPKDVPVGSDVQADSTALLR
lcl|Query_10059               LYVPR--PDDPVLADAINGLFRDALAAGTTAEQLLMFDLLPPKDVPVGSDVQADSTALLR
lcl|Query_10060               LYVPR--PDDPVLADAINGLFRDALAAGTTAEQLLMFDLLPPKDVPVGSDVQADSTALLR
lcl|Query_10061               LYVPR--PDDPVLADAINGLFRDALAAGTTAEQLLMFDLLPPKDVPVGSDVQADSTALLR
lcl|Query_10062               LYVPR--PDDPVLADAINGLFRDALAAGTTAEQLLMFDLLPPKDVPVGSDVQADSTALLR
lcl|Query_10063               LYVPR--PDDPVLADAINGLFRDALAAGTTAEQLLMFDLLPPKDVPVGSDVQADSTALLR
lcl|Query_10064               LYVPR--PDDPVLADAINGLFRDALAAGTTAEQLLMFDLLPPKDVPVGSDVQADSTALLR
lcl|Query_10065               LYVPR--PDDPVLADAINGLFRDALAAGTTAEQLLMFDLLPPKDVPVGSDVQADSTALLR
lcl|Query_10066               LYVPR--PDDPVLADAINGLFRDALAAGTTAEQLLMFDLLPPKDVPVGSDVQADSTALLR
lcl|Query_10067               LYVPR--PDDPVLADAINGLFRDALAAGTTAEQLLMFDLLPPKDVPVGSDVQADSTALLR
lcl|Query_10068               LYVPR--PDDPVLADAINGLFRDALAAGTTAEQLLMFDLLPPKDVPVGSDVQADSTALLR
lcl|Query_10069               LYVPR--PDDPVLADAINGLFRDALAAGTTAEQLLMFDLLPPKDVPVGSDVQADSTALLR
lcl|Query_10070               LYVPR--PDDPVLADAVNGLFRDALAAGTTAEQLLMFDLLPPKDVPVGSDVQADSTALLR
lcl|Query_10071               LYVPR--PDDPVLADAINGLFRDALAAGTTAEQLLMFDLLPPKDVPVGSDVQADSTALLR
lcl|Query_10072               LYVPR--PDDPVLADAINGLFRDALAAGTTAEQLLMFDLLPPKDVPVGSDVQADSTALLR
lcl|Query_10073               LYVPR--PDDPVLADAINGLFRDALAAGTTAEQLLMFDLLPPKDVPVGSDVQADSTALLR
lcl|Query_10074               LYVPR--PDDPVLADAINGLFRDALAAGTTAEQLLMFDLLPPKDVPVGSDVQADSTALLR
lcl|Query_10075               LYVPR--PDDPVLADAVNGLFRDALAAGTTAEQLLMFDLLPPKDVPVGSDVQADSTALLR
lcl|Query_10076               LYVPR--PDDPVLADAINGLVRDALAAGTTAEQLLMFDLLPPKDVPVGSDVQADSTALLR
lcl|Query_10077               LYVPR--PDDPVLADAINGLVRDALAAGTTAEQLLMFDLLPPKDVPVGSDVQADSTALLR
lcl|Query_10078               LYVPR--PDDPVLADAVNGLFRDALAAGTTAEQLLMFDLLPPKDVPVGSDVQADSTALLR
lcl|Query_10079               LYVPR--PDDPVLADAVNGLFRDALAAGTTAEQLLMFDLLPPKDVPVGSDVQADSTALLR
lcl|Query_10080               LYVPR--PDDPVLADAVNGLFRDALAAGTTAEQLLMFDLLPPKDVPVGSDVQADSTALLR
lcl|Query_10081               LYVPR--PDDPVLADAINGLVRDALAAGTTAEQLLMFDLLPPKDVPVGSDVQADSTALLR
lcl|Query_10082               LYVPR--PDDPVLADAVNGLFRDALAAGTTAEQLLMFDLLPPKDVPVGSDVQADSTALLR
lcl|Query_10083               LYVPR--PDDPVLADAINGLFRDALAAGTTAEQLLMFDLLPPKDVPVGSDVQADSTALLR
lcl|Query_10084               LYVPR--PDDPVLADAINGLVRDALAAGTTAEQLLMFDLLPPKDVPVGSDVQADSTALLR
lcl|Query_10085               LYVPR--PDDPVLADAINGLFRDALAAGTTAEQLLMFDLLPPKDVPVGSDVQADSTALLR
lcl|Query_10086               LYVPR--PDDPVLADAINGLFRDALAAGTTAEQLLMFDLLPPKDVPVGSDVQADSTALLR
lcl|Query_10087               LYVPR--PDDPVLADAINGLFRDALAAGTTAEQLLMFDLLPPKDVPVGSDVQADSTALLR
lcl|Query_10088               LYVPR--PDDPVLADAINGLVRDALAAGTTAEQLLMFDLLPPKDVPVGSDVQADSTALLR
lcl|Query_10089               LYVPR--PDDPVLADAINGLVRDALAAGTTAEQLLMFDLLPPKDVPVGSDVQADSTALLR
lcl|Query_10090               LYVPR--PDDPVLADAINGLVRDALAAGTTAEQLLMFDLLPPKDVPVGSDVQADSTALLR
lcl|Query_10091               LYVPR--PDDPVLADAINGLVRDALAAGTTAEQLLMFDLLPPKDVPVGSDVQADSTALLR
lcl|Query_10092               LYVPR--PDDPVLADAINGLVRDALAAGTTAEQLLMFDLLPPKDVPVGSDVQADSTALLR
lcl|Query_10093               LYVPR--PDDPVLADAINGLVRDALAAGTTAEQLLMFDLLPPKDVPVGSDVQADSTALLR
lcl|Query_10094               LYVPR--PDDPVLADAINGLVRDALAAGTTAEQLLMFDLLPPKDVPVGSDVQADSTALLR
lcl|Query_10095               LYVPR--PDDPVLADAINGLVRDALAAGTTAEQLLMFDLLPPKDVPVGSDVQADSTALLR
lcl|Query_10096               LYVPR--PDDPVLADAINGLVRDALAAGTTAEQLLMFDLLPPKDVPVGSDVQADSTALLR
lcl|Query_10097               LYVPR--PDDPVLADAINGLVRDALAAGTTAEQLLMFDLLPPKDVPVGSDVQADSTALLR
lcl|Query_10098               MYVPR--PDDPVLADAINGLVRDALAAGTTAEQLLMFDLLPPKDVPVGSDVQADSTALLR
lcl|Query_10099               LYVPR--PDDPVLADAINGLVRDALAAGTTAEQLLMFDLLPPKDVPVGSDVQADSTALLR
lcl|Query_10100               LYVPR--PDDPVLADAINGLVRDALAAGTTAEQLLMFDLLPPKDVPVGSDVQADSTALLR
lcl|Query_10101               LYVPR--PDDPVLADAINGLFRDALAAGTTAEQLLMFDLLPPKDVPVGSDVQADSTALLR
lcl|Query_10102               LYVPR--PNDPVLADAINGLFRDALAAGTTAEQLLMFDLLPPKDVPVGSDVQADSTALLR
lcl|Query_10103               ISLPPI--CEHLLGDVLNSLFRDALLSGLLAEQLIRGKDWTHAAFALGHDIKQDSTALLQ
lcl|Query_10104               LYVPR--PDDPVLADAINGLFRDALAAGTTAEQLLMFDLLPPKDVPVGSDVQADSTALLR
lcl|Query_10105               LYVPR--PDDPVLADAINGLVRDALAAGTTAEQLLMFDLLPPKDVPVGSDVQADSTALLR
lcl|Query_10106               LYVPR--PDDPVLADAINGLVRDALAAGTTAEQLLMFDLLPPKDVPVGSDVQADSTALLR
lcl|Query_10107               LYVPR--PDDPVLADAINGLVRDALAAGTTAEQLLMFDLLPPKDVPVGSDVQADSTALLR
lcl|Query_10108               ASATREQTDETAAARAVNGMFRDVLLLSSAADLFLMFDSLPPREARSSAVGNADAAALLR
lcl|Query_10109               LYVPA--PDEPTLADAMNGLFRDALAAGTVAEQLLMFDLLPPKDVPVGSDARADSAALLR
lcl|Query_10110               LYVPR--PDDPVLADAINGLFRDALAAGTTAEQLLMFDLLPPKDVPVGSDVQADSTALLR
lcl|Query_10111               LYVPA--PDEPTLADAMNGLFRDALAAGTVAEQLLMFDLLPPKDVPVGSDARADSAALLR
lcl|Query_10112               LYVPA--PDEPTLADAMNGLFRDALAAGTVAEQLLMFDLLPPKDVPVGSDARADSAALLR
lcl|Query_10113               LYVPR--PDDPVLADAINGLVRDALAAGTTAEQLLMFDLLPPKDVPVGSDVQADSTALLR
lcl|Query_10114               LYVPR--PDDPVLADAINGLFRDALAAGTTAEQLLMFDLLPPKDVPVGSDVQADSTALLR
lcl|Query_10115               LYVPR--PDDPVLADAINGLFRDALAAGTTAEQLLMFDLLPPKDVPVGSDVQADSTALLR
lcl|Query_10116               LYVPR--PDDPVLADAINGLFRDALAAGTTAEQLLMFDLLPPKDVPVGSDVQADSTALLR
                                               *   ** *     *                      *    * 

lcl|Query_10001               LAAALDAQTTDAPSPPIKPEHITYLGVFMGIVYAGRSRMSAATYTARLTGITSLVLLAAE
lcl|Query_10002               QASMIS-NSDMATATHVGR--VRAVCAFVGVLCSGGSRLSAATFAARLSGVSSLVMLTSA
lcl|Query_10003               LASTI--TSEGQSPAASHPDRVRALGAFMGILYTGGSRLTAAIHTARLSGVTSIVIAASA
lcl|Query_10004               LASTI--TSEGQSPAASHPDRVRALGAFMGILYTGGSRLTAAIHTARLSGVTSIVIAASA
lcl|Query_10005               LASTI--TSEGQSPAASHPDRVRALGAFMGILYTGGSRLTAAIHTARLSGVTSIVIAASA
lcl|Query_10006               IVAAQHGDGPDDAPAAASQAHVTFVGAFAELLYAGRGRLAAATQVARMTGVTSLVLAVGD
lcl|Query_10007               IVAAQHGSEQDDAPATPSQAHVTFAGAFAELLYAGRGRLAAATEVARMTGVTSLVLAVGD
lcl|Query_10008               IVAAQHGSEQDNAPATPSQAHVTFAGAFAELLYAGRGRLAAATEVARMTGVTSLVLAVGD
lcl|Query_10009               IVAAQYGSEQDNAPATPSQAHVTFAGAFAELLYAGRGRLAAATEVARMTGVTSLVLAVGD
lcl|Query_10010               IVAAQHGHEPDDAPATPSQAHVTFAGAFAELLYAGRGRLAAATQVARMTGVTSLVLAVGD
lcl|Query_10011               IVAAQYGSEQDNAPATPSQAHVTFAGAFAELLYAGRGRLAAATEVARMTGVTSLVLAVGD
lcl|Query_10012               IVAAQHGDEADDAPTAPSQAHVTFLGAFAELLYAGRGRLAAATQVARMTGVTSLVLAVGD
lcl|Query_10013               IVAAQYGSEQDNAPATPSQAHVTFAGAFAELLYAGRGRLAAATEVARMTGVTSLVLAVGD
lcl|Query_10014               IVVAQHGDEADDAPTAPSQAHVTFLGAFAELLYAGRGRLAAATQVARMTGVTSLVLAVGD
lcl|Query_10015               VAAAQRGDDPADVPAPPSPAHATFVGAFAELVYAGRGRLAAATRVARLTGVTSLVLAVED
lcl|Query_10016               VAAAQRGDDPGDAPMPPSPAHVTFVGAFAELVYAGRGRLAAATQVARMTGVTALVLAVED
lcl|Query_10017               VAAAQRGDDPCDAPMPPSPAHATFVGAFAELVYAGRGRLAAATQVARMTGVTALVLAVED
lcl|Query_10018               VAAAQRGDDPGDAPMPPSPAHATFVGAFAELVYAGRGRLAAATQVARMTGVTSLVLAVED
lcl|Query_10019               VAAAQRGDDPCDAPMPPSPAHATFVGAFAELVYAGRGRLAAATQVARMTGVTALVLAVED
lcl|Query_10020               VAAAQRGDDPGDAPMPPSPAHATFVGAFAELVYAGRGRLAAATQVARMTGVTSLVLAVED
lcl|Query_10021               VAAAQRGDDPGDAPMPPSPAHATFVGAFAELVYAGRGRLAAATQVARMTGVTSLVLAVED
lcl|Query_10022               IASAA----RGPEAPRASAEHVRFLGMLASLLYAGRDRLAASVAVARATGLSSLVLTAGD
lcl|Query_10023               FIESQ---RLAVPGGVISPEHVAYLGAFLSVLYAGRGRMSAATHTARLTGVTSLVLAVGD
lcl|Query_10024               FIESQ---RLAVPGGVISPEHVAYLGAFLSVLYAGRGRMSAATHTARLTGVTSLVLAVGD
lcl|Query_10025               RARALTASSLRLIPPSIQPQHIHILGALLNALYAGHSRLSAITYVARLTGETSLVFLAGT
lcl|Query_10026               FVDSQ---RLT-PGGSVSPEHVMYLGAFLGVLYAGHGRLAAATHTARLTGVTSLVLTVGD
lcl|Query_10027               FVDSQ---RLT-PGGSVSPEHVMYLGAFLGVLYAGHGRLAAATHTARLTGVTSLVLTVGD
lcl|Query_10028               FVDSQ---RLT-PGGSVSPEHVMYLGAFLGVLYAGHGRLAAATHTARLTGVTSLVLTVGD
lcl|Query_10029               FVDSQ---RLT-PGGSVSPEHVMYLGAFLGVLYAGHGRLAAATHTARLTGVTSLVLTVGD
lcl|Query_10030               FVDSQ---RLT-PGGSVSPEHVMYLGAFLGVLYAGHGRLAAATHTARLTGVTSLVLTVGD
lcl|Query_10031               FVDSQ---RLT-PGGSVSPEHVMYLGAFLGVLYAGHGRLAAATHTARLTGVTSLVLTVGD
lcl|Query_10032               FVDSQ---RLT-PGGSVSPEHVMYLGAFLGVLYAGHGRLAAATHTARLTGVTSLVLTVGD
lcl|Query_10033               FVDSQ---RLT-PGGSVSPEHVMYLGAFLGVLYAGHGRLAAATHTARLTGVTSLVLTVGD
lcl|Query_10034               FVDSQ---RLT-PGGSVSPEHVMYLGAFLGVLYAGHGRLAAATHTARLTGVTSLVLTVGD
lcl|Query_10035               FVDSQ---RLT-PGGSVSPEHVMYLGAFLGVLYAGHGRLAAATHTARLTGVTSLVLTVGD
lcl|Query_10036               FVDSQ---RLT-PGGSVSPEHVMYLGAFLGVLYAGHGRLAAATHTARLTGVTSLVLTVGD
lcl|Query_10037               FVDSQ---RLT-PGGSVSPEHVMYLGAFLGVLYAGHGRLAAATHTARLTGVTSLVLTVGD
lcl|Query_10038               FVDSQ---RLT-PGGSVSPEHVMYLGAFLGVLYAGHGRLAAATHTARLTGVTSLVLTVGD
lcl|Query_10039               FVDSQ---RLT-PGGSVSPEHVMYLGAFLGVLYAGHGRLAAATHTARLTGVTSLVLTVGD
lcl|Query_10040               FVDSQ---RLT-PGGSVSPEHVMYLGAFLGVLYAGHGRLAAATHTARLTGVTSLVLTVGD
lcl|Query_10041               FVDSQ---RLT-PGGSVSPEHVMYLGAFLGVLYAGHGRLAAATHTARLTGVTSLVLTVGD
lcl|Query_10042               FVDSQ---RLT-PGGSVSPEHVMYLGAFLGVLYAGHGRLAAATHTARLTGVTSLVLTVGD
lcl|Query_10043               FVDSQ---RLT-PGGSVSPEHVMYLGAFLGVLYAGHGRLAAATHTARLTGVTSLVLTVGD
lcl|Query_10044               FVDSQ---RLT-PGGSVSPEHVMYLGAFLGVLYAGHGRLAAATHTARLTGVTSLVLTVGD
lcl|Query_10045               FVDSQ---RLT-PGGSVSPEHVMYLGAFLGVLYAGHGRLAAATHTARLTGVTSLVLTVGD
lcl|Query_10046               FVDSQ---RLT-PGGSVSPEHVMYLGAFLGVLYAGHGRLAAATHTARLTGVTSLVLTVGD
lcl|Query_10047               FVDSQ---RLT-PGGSVSPEHVMYLGAFLGVLYAGHGRLAAATYTARLTGVTSLVLTVGD
lcl|Query_10048               FVDSQ---RLT-PGGSVSPEHVMYLGAFLGVLYAGHGRLAAATHTARLTGVTSLVLTVGD
lcl|Query_10049               FVDSQ---RLT-PGGSVSPEHVMYLGAFLGVLYAGHGRLAAATHTARLTGVTSLVLTVGD
lcl|Query_10050               FIESQ---RLAVPGGVISPEHVAYLGAFLSVLYAGRGRMSAATHTARLTGVTSLVLAVGD
lcl|Query_10051               SIESQ---RLAVPGGVISPEHVAYLGAFLGVLYAGRGRMSAATHTARLTGVTSLVLAVGD
lcl|Query_10052               FIESQ---RLAVPGGVISPEHVAYLGAFLSVLYAGRGRMSAATHTARLTGVTSLVLAVGD
lcl|Query_10053               FIESQ---RLAVPGGVISPEHVAYLGAFLSVLYAGRGRMSAATHTARLTGVTSLVLAVGD
lcl|Query_10054               FVDSQ---RLT-PGGSVSPEHVMYLGAFLGVLYAGHGRLAAATHTARLTGVTSLVLTVGD
lcl|Query_10055               FIESQ---RLAVPGGVISPEHVAYLGAFLSVLYAGRGRMSAATHTARLTGVTSLVLAVGD
lcl|Query_10056               FIESQ---RLAVPGGVISPEHVAYLGAFLSVLYAGRGRMSAATHTARLTGVTSLVLAVGD
lcl|Query_10057               FIESQ---RLAVPGGVISPEHVAYLGAFLSVLYAGRGRMSAATHTARLTGVTSLVLAVGD
lcl|Query_10058               FIESQ---RLAVPGGVISPEHVAYLGAFLSVLYAGRGRMSAATHTARLTGVTSLVLAVGD
lcl|Query_10059               FIESQ---RLAVPGGVISPEHVAYLGAFLSVLYAGRGRMSAATHTARLTGVTSLVLAVGD
lcl|Query_10060               FIESQ---RLAVPGGVISPEHVAYLGAFLSVLYAGRGRMSAATHTARLTGVTSLVLAVGD
lcl|Query_10061               FIESQ---RLAVPGGVISPEHVAYLGAFLSVLYAGRGRMSAATHTARLTGVTSLVLAVGD
lcl|Query_10062               FIESQ---RLAVPGGVISPEHVAYLGAFLSVLYAGRGRMSAATHTARLTGVTSLVLAVGD
lcl|Query_10063               FIESQ---RLAVPGGVISPEHVAYLGAFLSVLYAGRGRMSAATHTARLTGVTSLVLAVGD
lcl|Query_10064               FIESQ---RLAVPGGVISPEHVAYLGAFLSVLYAGRGRMSAATHTARLTGVTSLVLAVGD
lcl|Query_10065               FIESQ---RLAVPGGVISPEHVAYLGAFLSVLYAGRGRMSAATHTARLTGVTSLVLAVGD
lcl|Query_10066               FIESQ---RLAVPGGVISPEHVAYLGAFLSVLYAGRGRMSAATHTARLTGVTSLVLAVGD
lcl|Query_10067               FIESQ---RLAVPGGVISPEHVAYLGAFLSVLYAGRGRMSAATHTARLTGVTSLVLAVGD
lcl|Query_10068               FIESQ---RLAVPGGVISPEHVAYLGAFLSVLYAGRGRMSAATHTARLTGVTSLVLAVGD
lcl|Query_10069               FIESQ---RLAVPGGVISPEHVAYLGAFLSVLYAGRGRMSAATHTARLTGVTSLVLAVGD
lcl|Query_10070               FIESQ---RLAVPGGVISPEHVAYLGAFLSVLYAGRGRMSAATHTARLTGVTSLVLAVGD
lcl|Query_10071               FIESQ---RLTVPGGVISPEHVAYLGAFLSVLYAGRGRMSAATHTARLTGVTSLVLAVGD
lcl|Query_10072               FIESQ---RLAVPGGVISPEHVAYLGAFLSVLYAGRGRMSAATHTARLTGVTSLVLAVGD
lcl|Query_10073               FIESQ---RLTVPGGVISPEHVAYLGAFLSVLYAGRGRMSAATHTARLTGVTSLVLAVGD
lcl|Query_10074               FIESQ---RLAVPGGVISPEHVAYLGAFLGVLYAGRGRMSAATHTARLTGVTSLVLAVGD
lcl|Query_10075               FIESQ---RLAVPGGVISPEHVAYLGAFLGVLYAGRGRMSAATHTARLTGVTSLVLAVGD
lcl|Query_10076               FIESQ---RLAVPGGVISPEHVAYLGAFLSVLYAGRGRMSAATHTARLTGVTSLVLAVGD
lcl|Query_10077               FIESQ---RLAVPGGVISPEHVAYLGAFLSVLYAGRGRMSAATHTARLTGVTSLVLAVGD
lcl|Query_10078               FIESQ---RLAVPGGVISPEHVAYLGAFLGVLYAGRGRMSAATHTARLTGVTSLVLAVGD
lcl|Query_10079               FIESQ---RLAVPGGVISPEHVAYLGAFLGVLYAGRGRMSAATHTARLTGVTSLVLAVGD
lcl|Query_10080               FIESQ---RLAVPGGVISPEHVAYLGAFLGVLYAGRGRMSAATHTARLTGVTSLVLAVGD
lcl|Query_10081               FIESQ---RLAVPGGVISPEHVAYLGAFLSVLYAGRGRMSAATHTARLTGVTSLVLAVGD
lcl|Query_10082               FIESQ---RLAVPGGVISPEHVAYLGAFLGVLYAGRGRMSAATHTARLTGVTSLVLAVGD
lcl|Query_10083               FIESQ---RLAVPGGVISPEHVAYLGAFLSVLYAGRGRMSAATHTARLTGVTSLVLAVGD
lcl|Query_10084               FIESQ---RLAVPGGVISPEHVAYLGAFLSVLYAGRGRMSAATHTARLTGVTSLVLAVGD
lcl|Query_10085               FIESQ---RLAVPGGVISPEHVAYLGAFLGVLYAGRGRMSAATHTARLTGVTSLVLAVGD
lcl|Query_10086               FIESQ---RLAVPGGVISPEHVAYLGAFLGVLYAGRGRMSAATHTARLTGVTSLVLAVGD
lcl|Query_10087               FIESQ---RLAVPGGVISPEHVAYLGAFLGVLYAGRGRMSAATHTARLTGVTSLVLAVGD
lcl|Query_10088               FIESQ---RLAVPGGVISPEHVAYLGAFLSVLYAGRGRMSAATHTARLTGVTSLVLAVGD
lcl|Query_10089               FIESQ---RLAVPGGVISPEHVAYLGAFLSVLYAGRGRMSAATHTARLTGVTSLVLAVGD
lcl|Query_10090               FIESQ---RLAVPGGVISPEHVAYLGAFLSVLYAGRGRMSAATHTARLTGVTSLVLAVGD
lcl|Query_10091               FIESQ---RLAVPGGVISPEHVAYLGAFLSVLYAGRGRMSAATHTARLTGVTSLVLAVGD
lcl|Query_10092               FIESQ---RLAVPGGVISPEHVAYLGAFLSVLYAGRGRMSAATHTARLTGVTSLVLAVGD
lcl|Query_10093               FIESQ---RLAVPGGVISPEHVAYLGAFLSVLYAGRGRMSAATHTARLTGVTSLVLAVGD
lcl|Query_10094               FIESQ---RLAVPGGVISPEHVAYLGAFLSVLYAGRGRMSAATHTARLTGVTSLVLAVGD
lcl|Query_10095               FIESQ---RLAVPGGVISPEHVAYLGAFLSVLYAGRGRMSAAAHTARLTGVTSLVLAVGD
lcl|Query_10096               FIESQ---RLAVPGGVISPEHVAYLGAFLSVLYAGRGRMSAATHTARLTGVTSLVLAVGD
lcl|Query_10097               FIESQ---RLAVPGGVISPEHVAYLGAFLGVLYAGRGRMSAATHTARLTGVTSLVLAVGD
lcl|Query_10098               FIESQ---RLAVPGGVISPEHVAYLGAFLGVLYAGRGRMSAATHTARLTGVTSLVLAVGD
lcl|Query_10099               FIESQ---RLAAPGGVISPEHVAYLGAFLSVLYAGRGRMSAATHTARLTGVTSLVLAVGD
lcl|Query_10100               FIESQ---RLAVPGGVISPEHVAYLGAFLSVLYAGRGRMSAATHTARLTGVTSLVLAVGD
lcl|Query_10101               FIESQ---RLAVPGGVISPEHVAYLGAFLGVLYAGRGRMSAATHTARLTGVTSLVLAVGD
lcl|Query_10102               SIESQ---RLAVPGGVISPEHVAYLGAFLGVLYAGRGRMSAATHTARLTGVTSLVLAVGD
lcl|Query_10103               CARTLTASRLRLIPPSIQPQHIHILGALLNALYTGLNRMSAITYVARLTGETSLVFLAAT
lcl|Query_10104               FIESQ---RLAVPGGVISPEHVAYLGAFLSVLYAGRGRMSAATHTARLTGVTSLVLAVGD
lcl|Query_10105               FIESQ---RLAVPGGVISPEHVAYLGAFLSVLYAGRGRMSAATHTARLTGVTSLVLAVGD
lcl|Query_10106               FIESQ---RLAVPGGVISPEHVAYLGAFLSVLYAGRGRMSAATHTARLTGVTSLVLAVGD
lcl|Query_10107               FIESQ---RLAVPGGVISPEHVAYLGAFLSVLYAGRGRMSAATHTARLTGVTSLVLAVGD
lcl|Query_10108               IAAARRSDGHAGSKTPASREHVRFLGMLISILYAGHDRLAAATVVARATGVSSLVLVAAD
lcl|Query_10109               FVDSQ---RLT-PGGSVSPEHVMYLGAFLGVLYAGHGRLAAATHTARLTGVTSLVLTVGD
lcl|Query_10110               FIESQ---RLAVPGGVISPEHVAYLGAFLSVLYAGRGRMSAATHTARLTGVTSLVLAVGD
lcl|Query_10111               FVDSQ---RLT-PGGSVSPEHVMYLGAFLGVLYAGHGRLAAATHTARLTGVTSLVLTVGD
lcl|Query_10112               FVDSQ---RLT-PGGSVSPEHVMYLGAFLGVLYAGHGRLAAATHTARLTGVTSLVLTVGD
lcl|Query_10113               FIESQ---RLAVPGGVISPEHVAYLGAFLSVLYAGRGRMSAATHTARLTGVTSLVLAVGD
lcl|Query_10114               FIESQ---RLAVPGGVISPEHVAYLGAFLSVLYAGRGRMSAATHTARLTGVTSLVLAVGD
lcl|Query_10115               FIESQ---RLAVPGGVISPEHVAYLGAFLSVLYAGRGRMSAATHTARLTGVTSLVLAVGD
lcl|Query_10116               FIESQ---RLAVPGGVISPEHVAYLGAFLSVLYAGRGRMSAATHTARLTGVTSLVLAVGD
                                                                *  *  *    **  *    *     

lcl|Query_10001               IDQLSAFDRGRSGADTRARAASYLAVLLSSQLAHANRSQAV
lcl|Query_10002               VSRASALD---------------------------------
lcl|Query_10003               ANKTSAFDRGPAGTAARTRGAAYLAALLSSRLTHA------
lcl|Query_10004               ANKTSAFDRGPAGTAARTRGAAYLAALLSSRLTHA------
lcl|Query_10005               ANKTSAFDRGPAGTAARTRGAAYLAALLSSRLTHA------
lcl|Query_10006               VDRLSAFDRGLVGATTRTRVATYLAALLAAHLVRARHGQSV
lcl|Query_10007               VDRLSAFDRGLVGATTRTRVATYLAALLAAHLVRARHGQSV
lcl|Query_10008               VDRLSAFDRGLVGATTRTRVATYLAALLAAHLVRARHGQSV
lcl|Query_10009               VDRLSAFDRGLVGATTRTRVATYLAALLAAHLVRARHGQSV
lcl|Query_10010               VDRLSAFDRGLVGATTRTRVATYLAALLAAHLVRARHGQSV
lcl|Query_10011               VDRLSAFDRGLVGATTRTRVATYLAALLAAHLVRARHGQSV
lcl|Query_10012               VDRLSAFDRGLVGATTRTRVATYLAALLAAHLVRARHGQSV
lcl|Query_10013               VDRLSAFDRGLVGATTRTRVATYLAALLAAHLVRARHGQSV
lcl|Query_10014               VDRLSAFDRGLVGATTRTRVATYLAALLAAHLVRARHGQSV
lcl|Query_10015               VNRLSAFDRGLVGATTRTRVAAYLAALLAAHLVRARHGQSV
lcl|Query_10016               VNRLSAFDRGLVGATTRTRVAAYLAALLAAQLVRARHGQSV
lcl|Query_10017               VNRLSAFDRGLVGATTRTRVAAYLAALLAAQLVRARHGQSV
lcl|Query_10018               VNRLSAFD---------------------------------
lcl|Query_10019               VNRLSAFDRGLVGATTRTRVAAYLAALLAAQLVRARHGQSV
lcl|Query_10020               VNRLSAFD---------------------------------
lcl|Query_10021               VNRLSAFD---------------------------------
lcl|Query_10022               VNRACAFGRGPGGAAARARAAACLTALMARHLEYGQKAQDV
lcl|Query_10023               VDRLSAFDRGAAGAASRTRAAGYLDVLLTVRLARSQHGQSV
lcl|Query_10024               ATTLRRLTR-MAGAASRTRAAGYLDVLLTVRLARSKHGQSV
lcl|Query_10025               LNRVSALDPVVVRSDTGIRAVNYLAALLSSQIAN-------
lcl|Query_10026               VDRMSAFDRGPAGAAGRTRTAGYLDALLTVRLARSQHGQSV
lcl|Query_10027               VDRMSAFDRGPAGAAGRTRTAGYLDALLTVCLARAQHGQSV
lcl|Query_10028               VDRMSAFDRGPAGAAGRTRTAGYLDALLTVCLARAQHGQSV
lcl|Query_10029               VDRMSAFDRGPAGAAGRTRTAGYLDALLTVCLARAQHGQSV
lcl|Query_10030               VDRMSAFDRGPAGAAGRTRTAGYLDALLTVCLARAQHGQSV
lcl|Query_10031               VDRMSAFDRGPAGAAGRTRTAGYLDALLTVCLARAQHGQSV
lcl|Query_10032               VDRMSAFDRGPAGAAGRTRTAGYLDALLTVCLARAQHGQSV
lcl|Query_10033               VDRMSAFDRGPAGAAGRTRTAGYLDALLTVCLARAQHGQSV
lcl|Query_10034               VDRMSAFDRGPAGAAGRTRTAGYLDALLTVCLARAQHGQSV
lcl|Query_10035               VDRMSAFDRGPAGAAGRTRTAGYLDALLTVCLARAQHGQSV
lcl|Query_10036               VDRMSAFDRGPAGAAGRTRTAGYLDALLTVCLARAQHGQSV
lcl|Query_10037               VDRMSAFDRGPAGAAGRTRTAGYLDALLTVCLARAQHGQSV
lcl|Query_10038               VDRMSAFDRGPAGAAGRTRTAGYLDALLTVCLARAQHGQSV
lcl|Query_10039               VDRMSAFDRGPAGAAGRTRTAGYLDALLTVCLARAQHGQSV
lcl|Query_10040               VDRMSAFDRGPAGAAGRTRTAGYLDALLTVCLARAQHGQSV
lcl|Query_10041               VDRMSAFDRGPAGAAGRTRTAGYLDALLTVCLARAQHGQSV
lcl|Query_10042               VDRMSAFDRGPAGAAGRTRTAGYLDALLTVCLARAQHGQSV
lcl|Query_10043               VDRMSAFDRGPAGAAGRTRTAGYLDALLTVCLARAQHGQSV
lcl|Query_10044               VDRMSAFDRGPAGAAGRTRTAGYLDALLTVCLARAQHGQSV
lcl|Query_10045               VDRMSAFDRGPAGAAGRTRTAGYLDALLTVCLARAQHGQSV
lcl|Query_10046               VDRMSAFDRGPAGAAGRTRTAGYLDALLTVCLARAQHGQSV
lcl|Query_10047               VDRMSAFDRGPAGAAGRTRTAGYLDALLTVCLARAQHGQSV
lcl|Query_10048               VDRMSAFDRGPAGAAGRTRTAGYLDALLTVCLARAQHGQSV
lcl|Query_10049               VDRMSAFDRGPAGAAGRTRTAGYLDALLTVCLARAQHGQSV
lcl|Query_10050               VDRLSAFDRGAAGAASRTRAAGYLDVLLTVRLARSQHGQSV
lcl|Query_10051               VDRLSAFDRGAAGAASRTRAAGYLDVLLTVRLARSQHGQSV
lcl|Query_10052               VDRLSAFDR-RAGAANRTRAAGYLDVLLTVRLARSKHGQSV
lcl|Query_10053               VDRLSAFDRGAAGAASCTRAAGYLDVLLTVRLARSKHGQSV
lcl|Query_10054               VDRMSAFDRGPAGAAGRTRTAGYLDALLTVCLARAQHGQSV
lcl|Query_10055               VDRLSAFDRGAAGAASRTRAAGYLDVLLTVRLARSQHGQSV
lcl|Query_10056               VDRLSAFDRGAAGAASRTRAAGYLDVLLTVRLARSQHGQSV
lcl|Query_10057               VDRLSAFDRGAAGAASRTRAAGYLDVLLTVRLARSQHGQSV
lcl|Query_10058               VDRLSAFDRGAAGAASRTRAAGYLDVLLTVRLARSQHGQSV
lcl|Query_10059               VDRLSAFDRGAAGAASRTRAAGYLDVLLTVRLARSQHGQSV
lcl|Query_10060               VDRLSAFDRGAAGATSRTRAAGYLDVLLTVRLARSQHGQSV
lcl|Query_10061               VDRLSAFDRGAAGAASRTRAAGYLDVLLTVRLARSQHGQSV
lcl|Query_10062               VDRLSAFDRGAAGAASRTRAAGYLDVLLTVRLARSQHGQSV
lcl|Query_10063               VDRLSAFDRGAAGAASRTRAAGYLDVLLTVRLARSQHGQSV
lcl|Query_10064               VDRLSAFDRGAAGAASRTRAAGYLDVLLTVRLARSQHGQSV
lcl|Query_10065               VDRLSAFDRGAAGAASRTRAAGYLDVLLTVRLARSQHGQSV
lcl|Query_10066               VDRLSAFDRGAAGAASRTRAAGYLDVLLTVRLARSQHGQSV
lcl|Query_10067               VDRLSAFDRGAAGAASRTRAAGYLDVLLTVRLARSQHGQSV
lcl|Query_10068               VDRLSAFDRGAAGAASRTRAAGYLDVLLTVRLARSQHGQSV
lcl|Query_10069               VDRLSAFDRGAAGAPSRTRAAGYLDVLLTVRLARSQHGQSV
lcl|Query_10070               VDRLSAFDRGAAGAASRTRAAGYLDVLLTVRLARSQHGQSV
lcl|Query_10071               VDRLSAFDRGAAGAASRTRAAGYLDVLLTVRLARSQHGQSV
lcl|Query_10072               VDRLSAFDRGAAGAASRTRAAGYLDVLLTVRLARSKHGQSV
lcl|Query_10073               VDRLSAFDRGAAGAASRTRAAGYLDVLLTVRLARSQHGQSV
lcl|Query_10074               VDRLSAFDRGAAGAASRTRAAGYLDVLLTVRLARSQHGQSV
lcl|Query_10075               VDRLSAFDRGAAGAASRTRAAGYLDVLLTVRLARSQHGQSV
lcl|Query_10076               VDRLSAFDRGAAGAASRTRAAGYLDVLLTVRLARSQHGQSV
lcl|Query_10077               VDRLSAFDRGAAGAASRTRAAGYLDVLLTVRLARSQHGQSV
lcl|Query_10078               VDRLSAFDRGAAGAASRTRAAGYLDVLLTVRLARSQHGQSV
lcl|Query_10079               VDRLSAFDRGAAGAASRTRAAGYLDVLLTVRLARSQHGQSV
lcl|Query_10080               VDRLSAFDRGAAGAASRTRAAGYLDVLLTVRLARSQHGQSV
lcl|Query_10081               VDRLSAFDRGAAGAASRTRAAGYLDVLLTVRLARSQHGQSV
lcl|Query_10082               VDRLSAFDRGAAGAASRTRAAGYLDVLLTVRLARSQHGQSV
lcl|Query_10083               VDRLSAFDRGAAGAASRTRAAGYLDVLLTVRLARSQHGQSV
lcl|Query_10084               VDRLSAFDRGAAGAPSRTRAAGYLDVLLTVRLARSQHGQSV
lcl|Query_10085               VDRLSAFDRGAAGAASRTRAAGYLDVLLTVRLARSKHGQSV
lcl|Query_10086               VDRLSAFDRGAAGAASRTRAAGYLDVLLTVRLARSKHGQSV
lcl|Query_10087               VDRLSAFDRGAAGAASRTRAAGYLDVLLTVRLARSQHGQSV
lcl|Query_10088               VDRLSAFDRGAAGAASRTRAAGYLDVLLTVRLARSKHGQSV
lcl|Query_10089               VDRLSAFDRGAAGAASRTRAAGYLDVLLTVRLARSKHGQSV
lcl|Query_10090               VDRLSAFDRGAAGAASRTRAAGYLDVLLTVRLARSKHGQSV
lcl|Query_10091               VDRLSAFDRGAAGAASRTRAAGYLDVLLTVRLARSKHGQSV
lcl|Query_10092               VDRLSAFDRGAAGAASRTRAAGYLDVLLTVRLARSKHGQSV
lcl|Query_10093               VDRLSAFDRGAAGAASRTRAAGYLDVLLTVRLARSKHGQSV
lcl|Query_10094               VDRLSAFDRGAAGAASRTRAAGYLDVLLTVRLARSQHGQSV
lcl|Query_10095               VDRLSAFDRGAAGAASRTRAAGYLDVLLTVRLARSQHGQSV
lcl|Query_10096               VDRLSAFDRGAAGAPSRTRAAGYLDVLLTVRLARSKHGQSV
lcl|Query_10097               VDRLSAFDRGAAGAASRTRAAGYLDVLLTVRLARSQHGQSV
lcl|Query_10098               VDRLSAFDRGAAGAASRTRAAGYLDVLLTVRLARSQHGQSV
lcl|Query_10099               VDRLSAFDRGAAGAASRTRAAGYLDVLLTVRLARSKHGQSV
lcl|Query_10100               VDRLSAFDRGAAGAASRTRAAGYLDVLLTVRLARSKHGQSV
lcl|Query_10101               VDRLSAFDRGAAGAASRTRAAGYLDVLLTVRLARSKHGQSV
lcl|Query_10102               VDRLSAFDRGAAGAASRTRAAGYLDVLLTVRLARSQHGQSV
lcl|Query_10103               LNRVSALDPVVVRSDTGIRAVNYLAALLSSQIA--------
lcl|Query_10104               VDRLSAFDRGAAGAASRTRAAGYLDVLLTVRLARSQHGQSV
lcl|Query_10105               VDRLSAFDRGAAGAASRTRAAGYLDVLLTVRLARSQHGQSV
lcl|Query_10106               VDRLSAFDRGAAGAASRTRAAGYLDVLLTVRLARSKHGQSV
lcl|Query_10107               VDRLSAFDRGAAGAASRTRAAGYLDVLLTVRLARSKHGQSV
lcl|Query_10108               VNRTCAFDRGPGGAIARARVATCLIALLSAHMERASESQHV
lcl|Query_10109               VDRMSAFDRGPAGAAGRTRTAGYLDALLTVCLARAQHGQSV
lcl|Query_10110               VDRLSAFDRGAAGAASRTRAAGYLDVLLTVRLARSQHGQSV
lcl|Query_10111               VDRMSAFDRGPAGAAGRTRTAGYLDALLTVCLARAQHGQSV
lcl|Query_10112               VDRMSAFDRGPAGAAGRTRTAGYLDALLTVCLARAQHGQSV
lcl|Query_10113               VDRLSAFD---------------------------------
lcl|Query_10114               VDRLSAFDRGAAGAASRTRAAGYLDVLLTVRLARSQHGQSV
lcl|Query_10115               VDRLSAFDRGAAGAASRTRAAGYLDVLLTVRLARSQHGQSV
lcl|Query_10116               VDRLSAFDRGAAGAASRTRAAGYLDVLLTVRLARSQHGQSV
                                                                       
